# Supplementary material for: 4-{1-[4-(4-Bromo­phen­yl)-1,3-thia­zol-2-yl]-5-(4-fluoro­phen­yl)-4,5-dihydro-1H-pyrazol-3-yl}-5-methyl-1-(4-methyl­phen­yl)-1H-1,2,3-triazole
Source: Acta Crystallogr Sect E Struct Rep Online. 2012 May 31;68(Pt 6):o1956–7. doi: 10.1107/S1600536812024257 (PMC3379506; doi:10.1107/S1600536812024257)
Supplement: Supplementary file 1 [file e-68-o1956-sup1.cif]

##############################################################################
#                                                                            #
# This CIF contains the data in a paper accepted for publication in          #
# Acta Crystallographica Section E. It conforms to the requirements of       #
# Notes for Authors for Acta Crystallographica Section E, and has been       #
# peer reviewed under the auspices of the IUCr Commission on Journals.       #
#                                                                            #
# Full details of the Crystallographic Information File format               #
# are given in the paper "The Crystallographic Information File (CIF):       #
# a New Standard Archive File for Crystallography" by S. R. Hall, F. H.      #
# Allen and I. D. Brown [Acta Cryst. (1991), A47, 655-685].                  #
#                                                                            #
# The current version of the core CIF dictionary is obtainable from          #
# ftp://ftp.iucr.org/pub/cif_core.dic.                                       #
#                                                                            #
# Software is freely available for graphical display of the structure(s)     #
# in this CIF. For information consult the CIF software page                 #
# http://www.iucr.org/resources/cif/software.                                #
#                                                                            #
# This file may be used for bona fide research purposes within the           #
# scientific community so long as proper attribution is given to the journal # 
# article from which it was obtained.                                        #
#                                                                            #
##############################################################################
data_global
_audit_creation_method     SHELXL-97
_journal_date_recd_electronic     2012-05-26
_journal_date_accepted     2012-05-27
_journal_name_full     'Acta Crystallographica, Section E'
_journal_year     2012
_journal_volume     68
_journal_issue      6
_journal_page_first     o1956
_journal_page_last     o1957
_journal_paper_category     QO
_journal_paper_doi     10.1107/S1600536812024257
_journal_coeditor_code     SU2440
_publ_contact_author_name     ' Edward RT Tiekink '
_publ_contact_author_address
;
Department of Chemistry, University of Malaya,
50603 Kuala Lumpur, Malaysia
;
_publ_contact_author_email
;
Edward.Tiekink@gmail.com
;
_publ_contact_author_fax     ' +60 3 7967 4193 '
_publ_contact_author_phone     ' +60 3 7967 6775 '
_publ_section_title
;\
4-{1-[4-(4-Bromophenyl)-1,3-thiazol-2-yl]-5-(4-fluorophenyl)-4,5-dihydro-\
1<i>H</i>-pyrazol-3-yl}-5-methyl-1-(4-methylphenyl)-1<i>H</i>-1,2,3-triazole
;
loop_
    _publ_author_name
    _publ_author_footnote
    _publ_author_address
    'Bakr F. Abdel-Wahab'
;
Additional correspondence author: bakrfatehy@yahoo.com
;
;
Applied Organic Chemistry Department, National Research Centre, Dokki,
12622 Giza, Egypt
;
    'Hanan A. Mohamed' .
;
Applied Organic Chemistry Department, National Research Centre, Dokki,
12622 Giza, Egypt
;
    'Ng, Seik Weng' .
;
     Department of Chemistry
     University of Malaya
     50603 Kuala Lumpur
     Malaysia
     Chemistry Department
     Faculty of Science
     King Abdulaziz University
     PO Box 80203 Jeddah
     Saudi Arabia
;
    'Tiekink, Edward R. T.' .
;
Department of Chemistry, University of Malaya,
50603 Kuala Lumpur, Malaysia
;
data_I
_audit_creation_method     SHELXL-97
_chemical_name_systematic
;
4-{1-[4-(4-Bromophenyl)-1,3-thiazol-2-yl]-5-(4-fluorophenyl)-4,5-dihydro-
1<i>H</i>-pyrazol-3-yl}-5-methyl-1-(4-methylphenyl)-1<i>H</i>-1,2,3-triazole
;
_chemical_name_common     ?
_chemical_formula_moiety     'C28 H22 Br F N6 S'
_chemical_formula_sum     'C28 H22 Br F N6 S'
_chemical_formula_iupac     'C28 H22 Br F N6 S'
_chemical_formula_weight     573.49
_chemical_melting_point     ?
_symmetry_cell_setting     orthorhombic
_symmetry_space_group_name_H-M     'P 21 21 21'
_symmetry_space_group_name_Hall     'P 2ac 2ab'
loop_
    _symmetry_equiv_pos_as_xyz
    'x, y, z'
    '-x+1/2, -y, z+1/2'
    '-x, y+1/2, -z+1/2'
    'x+1/2, -y+1/2, -z'
_cell_length_a     11.3476(7)
_cell_length_b     14.0549(8)
_cell_length_c     15.954(7)
_cell_angle_alpha     90.00
_cell_angle_beta     90.00
_cell_angle_gamma     90.00
_cell_volume     2544.5(12)
_cell_formula_units_Z     4
_cell_measurement_reflns_used     3622
_cell_measurement_theta_min     2.5454
_cell_measurement_theta_max     27.5003
_cell_measurement_temperature     100(2)
_exptl_crystal_description     prism
_exptl_crystal_colour     light-brown
_exptl_crystal_size_max     0.40
_exptl_crystal_size_mid     0.20
_exptl_crystal_size_min     0.10
_exptl_crystal_density_diffrn     1.497
_exptl_crystal_density_meas     ?
_exptl_crystal_density_method     'not measured'
_exptl_crystal_F_000     1168
_exptl_absorpt_coefficient_mu     1.735
_exptl_absorpt_correction_type     multi-scan
_exptl_absorpt_process_details     '(CrysAlis PRO; Agilent, 2011)'
_exptl_absorpt_correction_T_min     0.69454
_exptl_absorpt_correction_T_max     1.00000
_exptl_special_details
;
;
_diffrn_ambient_temperature     100(2)
_diffrn_radiation_type     MoK\a
_diffrn_radiation_wavelength     0.71073
_diffrn_radiation_source     'SuperNova (Mo) X-ray Source'
_diffrn_radiation_monochromator     Mirror
_diffrn_measurement_device_type
                  'Agilent SuperNova Dual diffractometer with an Atlas detector'
_diffrn_measurement_method     '\w scan'
_diffrn_detector_area_resol_mean     10.4041
_diffrn_reflns_number     7265
_diffrn_reflns_av_R_equivalents     0.0291
_diffrn_reflns_av_sigmaI/netI     0.0576
_diffrn_reflns_theta_min     2.55
_diffrn_reflns_theta_max     27.59
_diffrn_reflns_theta_full     27.59
_diffrn_measured_fraction_theta_max     0.984
_diffrn_measured_fraction_theta_full     0.984
_diffrn_reflns_limit_h_min     -14
_diffrn_reflns_limit_h_max     10
_diffrn_reflns_limit_k_min     -17
_diffrn_reflns_limit_k_max     12
_diffrn_reflns_limit_l_min     -20
_diffrn_reflns_limit_l_max     11
_diffrn_standards_number     0
_diffrn_standards_interval_count     0
_diffrn_standards_interval_time     0
_diffrn_standards_decay_%     0
_refine_special_details
;
Refinement of <i>F</i>^2^ against ALL reflections. The weighted <i>R</i>-factor
<i>wR</i> and goodness of fit <i>S</i> are based on <i>F</i>^2^, conventional
<i>R</i>-factors <i>R</i> are based on <i>F</i>, with <i>F</i> set to zero for
negative <i>F</i>^2^. The threshold expression of <i>F</i>^2^ >
\s(<i>F</i>^2^) is used only for calculating <i>R</i>-factors(gt) <i>etc</i>.
and is not relevant to the choice of reflections for refinement.
<i>R</i>-factors based on <i>F</i>^2^ are statistically about twice as large
as those based on <i>F</i>, and <i>R</i>- factors based on ALL data will be
even larger.
;
_reflns_number_total     5293
_reflns_number_gt     4819
_reflns_threshold_expression     I>2\s(I)
_refine_ls_structure_factor_coef     Fsqd
_refine_ls_matrix_type     full
_refine_ls_R_factor_all     0.0429
_refine_ls_R_factor_gt     0.0351
_refine_ls_wR_factor_gt     0.0737
_refine_ls_wR_factor_ref     0.0773
_refine_ls_goodness_of_fit_ref     1.019
_refine_ls_restrained_S_all     1.019
_refine_ls_number_reflns     5293
_refine_ls_number_parameters     336
_refine_ls_number_restraints     0
_refine_ls_hydrogen_treatment     constr
_refine_ls_weighting_scheme     calc
_refine_ls_weighting_details
         'calc w=1/[\s^2^(Fo^2^)+(0.0325P)^2^+0.2812P] where P=(Fo^2^+2Fc^2^)/3'
_atom_sites_solution_hydrogens     geom
_atom_sites_solution_primary     direct
_atom_sites_solution_secondary     difmap
_refine_ls_shift/su_max     0.001
_refine_ls_shift/su_mean     0.000
_refine_diff_density_max     0.363
_refine_diff_density_min     -0.501
_refine_ls_extinction_method     none
_refine_ls_extinction_coef     ?
_refine_ls_abs_structure_details     'Flack (1983), 2028 Friedel pairs'
_refine_ls_abs_structure_Flack     0.001(7)
loop_
    _atom_type_symbol
    _atom_type_description
    _atom_type_scat_dispersion_real
    _atom_type_scat_dispersion_imag
    _atom_type_scat_source
    'C' 'C' 0.0033 0.0016
                         'International Tables Vol C Tables 4.2.6.8 and 6.1.1.4'
    'H' 'H' 0.0000 0.0000
                         'International Tables Vol C Tables 4.2.6.8 and 6.1.1.4'
    'N' 'N' 0.0061 0.0033
                         'International Tables Vol C Tables 4.2.6.8 and 6.1.1.4'
    'F' 'F' 0.0171 0.0103
                         'International Tables Vol C Tables 4.2.6.8 and 6.1.1.4'
    'S' 'S' 0.1246 0.1234
                         'International Tables Vol C Tables 4.2.6.8 and 6.1.1.4'
    'Br' 'Br' -0.2901 2.4595
                         'International Tables Vol C Tables 4.2.6.8 and 6.1.1.4'
_computing_data_collection     'CrysAlis PRO (Agilent, 2011)'
_computing_cell_refinement     'CrysAlis PRO (Agilent, 2011)'
_computing_data_reduction     'CrysAlis PRO (Agilent, 2011)'
_computing_structure_solution     'SHELXS97 (Sheldrick, 2008)'
_computing_structure_refinement     'SHELXL97 (Sheldrick, 2008)'
_computing_molecular_graphics
                      'ORTEP-3 (Farrugia, 1997) and DIAMOND (Brandenburg, 2006)'
_computing_publication_material     'publCIF (Westrip, 2010)'
loop_
    _atom_site_type_symbol
    _atom_site_label
    _atom_site_fract_x
    _atom_site_fract_y
    _atom_site_fract_z
    _atom_site_U_iso_or_equiv
    _atom_site_adp_type
    _atom_site_calc_flag
    _atom_site_refinement_flags
    _atom_site_occupancy
    _atom_site_symmetry_multiplicity
    _atom_site_disorder_assembly
    _atom_site_disorder_group
    Br Br1 0.23440(3) 0.94410(2) -0.361341(19) 0.02124(8) Uani d . 1 1 . .
    S S1 0.66530(6) 0.86176(5) 0.08004(5) 0.01822(17) Uani d . 1 1 . .
    F F1 0.94395(17) 1.26252(12) -0.25372(13) 0.0294(5) Uani d . 1 1 . .
    N N1 1.2170(2) 0.77775(16) 0.21438(15) 0.0152(5) Uani d . 1 1 . .
    N N2 1.2929(2) 0.78394(16) 0.14807(16) 0.0174(5) Uani d . 1 1 . .
    N N3 1.2310(2) 0.81441(16) 0.08489(15) 0.0154(5) Uani d . 1 1 . .
    N N4 0.9210(2) 0.87452(17) 0.06940(16) 0.0171(5) Uani d . 1 1 . .
    N N5 0.8648(2) 0.91513(18) 0.00017(16) 0.0170(5) Uani d . 1 1 . .
    N N6 0.6859(2) 0.91897(16) -0.07364(16) 0.0155(5) Uani d . 1 1 . .
    C C1 1.2602(3) 0.7492(2) 0.29537(18) 0.0167(6) Uani d . 1 1 . .
    C C2 1.2594(3) 0.8146(2) 0.36070(19) 0.0208(6) Uani d . 1 1 . .
    H H2 1.2265 0.8761 0.3532 0.025 Uiso calc R 1 1 . .
    C C3 1.3073(3) 0.7883(2) 0.4366(2) 0.0255(7) Uani d . 1 1 . .
    H H3 1.3062 0.8322 0.4818 0.031 Uiso calc R 1 1 . .
    C C4 1.3573(3) 0.6990(2) 0.4485(2) 0.0247(7) Uani d . 1 1 . .
    C C5 1.3549(3) 0.6346(2) 0.3825(2) 0.0247(8) Uani d . 1 1 . .
    H H5 1.3869 0.5728 0.3902 0.030 Uiso calc R 1 1 . .
    C C6 1.3067(3) 0.6589(2) 0.3059(2) 0.0204(7) Uani d . 1 1 . .
    H H6 1.3055 0.6144 0.2611 0.024 Uiso calc R 1 1 . .
    C C7 1.4158(3) 0.6738(3) 0.5301(2) 0.0366(9) Uani d . 1 1 . .
    H H7A 1.3946 0.6086 0.5458 0.055 Uiso calc R 1 1 . .
    H H7B 1.3895 0.7179 0.5739 0.055 Uiso calc R 1 1 . .
    H H7C 1.5016 0.6785 0.5238 0.055 Uiso calc R 1 1 . .
    C C8 1.0046(3) 0.8013(2) 0.2515(2) 0.0178(6) Uani d . 1 1 . .
    H H8A 1.0048 0.7410 0.2823 0.027 Uiso calc R 1 1 . .
    H H8B 0.9310 0.8072 0.2199 0.027 Uiso calc R 1 1 . .
    H H8C 1.0112 0.8543 0.2912 0.027 Uiso calc R 1 1 . .
    C C9 1.1057(3) 0.8035(2) 0.1929(2) 0.0151(6) Uani d . 1 1 . .
    C C10 1.1170(3) 0.8273(2) 0.10935(19) 0.0142(6) Uani d . 1 1 . .
    C C11 1.0306(3) 0.8628(2) 0.05071(18) 0.0138(6) Uani d . 1 1 . .
    C C12 1.0619(3) 0.8935(2) -0.03664(19) 0.0170(6) Uani d . 1 1 . .
    H H12A 1.1013 0.8416 -0.0678 0.020 Uiso calc R 1 1 . .
    H H12B 1.1138 0.9501 -0.0361 0.020 Uiso calc R 1 1 . .
    C C13 0.9411(2) 0.9169(2) -0.07472(19) 0.0148(6) Uani d . 1 1 . .
    H H13 0.9171 0.8647 -0.1138 0.018 Uiso calc R 1 1 . .
    C C14 0.9378(2) 1.0115(2) -0.12096(18) 0.0159(6) Uani d . 1 1 . .
    C C15 0.8894(3) 1.0932(2) -0.0868(2) 0.0196(7) Uani d . 1 1 . .
    H H15 0.8547 1.0910 -0.0326 0.024 Uiso calc R 1 1 . .
    C C16 0.8913(3) 1.1791(2) -0.1314(2) 0.0241(7) Uani d . 1 1 . .
    H H16 0.8576 1.2353 -0.1085 0.029 Uiso calc R 1 1 . .
    C C17 0.9427(3) 1.1797(2) -0.2088(2) 0.0208(7) Uani d . 1 1 . .
    C C18 0.9940(3) 1.1004(2) -0.2437(2) 0.0188(7) Uani d . 1 1 . .
    H H18 1.0310 1.1036 -0.2971 0.023 Uiso calc R 1 1 . .
    C C19 0.9906(3) 1.0161(2) -0.1994(2) 0.0177(6) Uani d . 1 1 . .
    H H19 1.0247 0.9604 -0.2229 0.021 Uiso calc R 1 1 . .
    C C20 0.7446(3) 0.90135(18) -0.00607(17) 0.0152(6) Uani d . 1 1 . .
    C C21 0.5397(3) 0.8702(2) 0.0193(2) 0.0190(7) Uani d . 1 1 . .
    H H21 0.4623 0.8560 0.0382 0.023 Uiso calc R 1 1 . .
    C C22 0.5671(3) 0.8999(2) -0.0593(2) 0.0171(7) Uani d . 1 1 . .
    C C23 0.4858(2) 0.91170(19) -0.1308(2) 0.0155(6) Uani d . 1 1 . .
    C C24 0.5272(2) 0.9486(2) -0.20621(19) 0.0180(6) Uani d . 1 1 . .
    H H24 0.6073 0.9676 -0.2105 0.022 Uiso calc R 1 1 . .
    C C25 0.4538(3) 0.9581(2) -0.27493(19) 0.0197(7) Uani d . 1 1 . .
    H H25 0.4831 0.9831 -0.3262 0.024 Uiso calc R 1 1 . .
    C C26 0.3367(3) 0.9305(2) -0.26774(19) 0.0168(6) Uani d . 1 1 . .
    C C27 0.2930(3) 0.8929(2) -0.1943(2) 0.0204(7) Uani d . 1 1 . .
    H H27 0.2129 0.8736 -0.1906 0.025 Uiso calc R 1 1 . .
    C C28 0.3677(3) 0.8836(2) -0.1253(2) 0.0197(7) Uani d . 1 1 . .
    H H28 0.3383 0.8581 -0.0743 0.024 Uiso calc R 1 1 . .
loop_
    _atom_site_aniso_label
    _atom_site_aniso_U_11
    _atom_site_aniso_U_22
    _atom_site_aniso_U_33
    _atom_site_aniso_U_12
    _atom_site_aniso_U_13
    _atom_site_aniso_U_23
    Br1 0.02349(14) 0.02282(14) 0.01741(15) -0.00056(13) -0.00417(13)
                                                                     0.00095(13)
    S1 0.0157(3) 0.0244(4) 0.0145(4) -0.0021(3) 0.0021(3) 0.0024(3)
    F1 0.0288(10) 0.0224(9) 0.0372(12) -0.0012(9) -0.0056(10) 0.0159(9)
    N1 0.0152(12) 0.0186(11) 0.0117(13) -0.0003(10) -0.0012(10) -0.0026(10)
    N2 0.0187(12) 0.0181(11) 0.0153(14) 0.0005(10) 0.0004(11) -0.0009(11)
    N3 0.0176(12) 0.0168(11) 0.0119(12) 0.0000(11) -0.0006(11) 0.0005(10)
    N4 0.0181(12) 0.0197(12) 0.0137(14) 0.0004(11) -0.0021(11) 0.0045(11)
    N5 0.0126(11) 0.0257(13) 0.0128(13) -0.0008(10) 0.0031(10) 0.0055(11)
    N6 0.0126(11) 0.0174(12) 0.0166(13) 0.0018(10) 0.0022(10) 0.0014(10)
    C1 0.0150(13) 0.0222(13) 0.0130(14) -0.0009(13) -0.0013(13) 0.0050(11)
    C2 0.0214(14) 0.0231(13) 0.0178(15) 0.0020(12) -0.0002(16) -0.0005(13)
    C3 0.0273(17) 0.0338(18) 0.0153(17) -0.0043(15) -0.0011(14) -0.0030(14)
    C4 0.0226(16) 0.0355(18) 0.0161(17) -0.0044(15) -0.0018(13) 0.0095(15)
    C5 0.0236(15) 0.0221(15) 0.028(2) 0.0002(14) -0.0025(14) 0.0073(14)
    C6 0.0188(14) 0.0219(15) 0.0204(17) -0.0012(13) -0.0020(13) -0.0002(13)
    C7 0.033(2) 0.057(2) 0.020(2) -0.0065(19) -0.0102(17) 0.0115(18)
    C8 0.0159(13) 0.0236(15) 0.0139(15) 0.0004(12) 0.0026(12) 0.0021(13)
    C9 0.0143(14) 0.0143(14) 0.0166(16) -0.0011(12) 0.0012(12) -0.0013(12)
    C10 0.0175(13) 0.0129(13) 0.0123(15) -0.0016(12) 0.0007(12) 0.0018(11)
    C11 0.0160(13) 0.0145(13) 0.0109(15) -0.0034(12) 0.0020(12) -0.0032(12)
    C12 0.0147(14) 0.0203(15) 0.0161(16) 0.0012(12) 0.0024(13) 0.0046(13)
    C13 0.0146(13) 0.0171(14) 0.0128(15) -0.0004(12) 0.0007(12) 0.0010(12)
    C14 0.0116(13) 0.0197(14) 0.0165(17) -0.0018(12) -0.0034(12) 0.0045(12)
    C15 0.0190(14) 0.0231(15) 0.0167(17) 0.0005(13) 0.0012(13) 0.0015(13)
    C16 0.0200(14) 0.0212(15) 0.031(2) 0.0050(12) -0.0010(16) -0.0028(16)
    C17 0.0183(15) 0.0195(15) 0.0244(18) -0.0034(13) -0.0075(14) 0.0130(14)
    C18 0.0135(14) 0.0278(16) 0.0152(16) -0.0032(13) -0.0026(13) 0.0070(14)
    C19 0.0140(14) 0.0199(14) 0.0191(17) 0.0012(12) -0.0035(13) -0.0010(13)
    C20 0.0152(14) 0.0159(12) 0.0146(14) 0.0030(12) 0.0020(12) 0.0017(11)
    C21 0.0154(14) 0.0218(15) 0.0198(17) -0.0011(13) 0.0004(13) 0.0017(14)
    C22 0.0163(14) 0.0161(14) 0.0190(17) 0.0017(12) -0.0014(13) -0.0002(13)
    C23 0.0152(13) 0.0138(12) 0.0175(16) 0.0025(11) 0.0003(13) 0.0018(13)
    C24 0.0150(13) 0.0164(14) 0.0226(16) -0.0011(13) 0.0009(12) 0.0011(14)
    C25 0.0217(14) 0.0193(15) 0.0180(16) 0.0031(13) 0.0014(13) 0.0037(13)
    C26 0.0184(14) 0.0163(14) 0.0158(15) 0.0043(13) -0.0044(12) -0.0001(12)
    C27 0.0145(15) 0.0253(16) 0.0215(17) -0.0012(12) 0.0009(13) -0.0001(13)
    C28 0.0185(14) 0.0243(15) 0.0161(18) 0.0005(12) 0.0029(13) 0.0016(13)
_geom_special_details
;
All e.s.d.'s (except the e.s.d. in the dihedral angle between two l.s. planes)
are estimated using the full covariance matrix. The cell e.s.d.'s are taken
into account individually in the estimation of e.s.d.'s in distances, angles
and torsion angles; correlations between e.s.d.'s in cell parameters are only
used when they are defined by crystal symmetry. An approximate (isotropic)
treatment of cell e.s.d.'s is used for estimating e.s.d.'s involving l.s.
planes.
;
loop_
    _geom_bond_atom_site_label_1
    _geom_bond_atom_site_label_2
    _geom_bond_site_symmetry_2
    _geom_bond_distance
    _geom_bond_publ_flag
    Br1 C26 . 1.901(3) ?
    S1 C21 . 1.728(3) ?
    S1 C20 . 1.734(3) ?
    F1 C17 . 1.367(3) ?
    N1 C9 . 1.358(4) ?
    N1 N2 . 1.367(3) ?
    N1 C1 . 1.439(4) ?
    N2 N3 . 1.300(3) ?
    N3 C10 . 1.363(4) ?
    N4 C11 . 1.290(4) ?
    N4 N5 . 1.397(3) ?
    N5 C20 . 1.381(4) ?
    N5 C13 . 1.475(4) ?
    N6 C20 . 1.291(4) ?
    N6 C22 . 1.394(4) ?
    C1 C6 . 1.384(4) ?
    C1 C2 . 1.390(4) ?
    C2 C3 . 1.377(4) ?
    C2 H2 . 0.9500 ?
    C3 C4 . 1.390(5) ?
    C3 H3 . 0.9500 ?
    C4 C5 . 1.388(5) ?
    C4 C7 . 1.504(4) ?
    C5 C6 . 1.383(4) ?
    C5 H5 . 0.9500 ?
    C6 H6 . 0.9500 ?
    C7 H7A . 0.9800 ?
    C7 H7B . 0.9800 ?
    C7 H7C . 0.9800 ?
    C8 C9 . 1.480(4) ?
    C8 H8A . 0.9800 ?
    C8 H8B . 0.9800 ?
    C8 H8C . 0.9800 ?
    C9 C10 . 1.381(4) ?
    C10 C11 . 1.445(4) ?
    C11 C12 . 1.501(4) ?
    C12 C13 . 1.535(4) ?
    C12 H12A . 0.9900 ?
    C12 H12B . 0.9900 ?
    C13 C14 . 1.521(4) ?
    C13 H13 . 1.0000 ?
    C14 C19 . 1.389(4) ?
    C14 C15 . 1.385(4) ?
    C15 C16 . 1.402(4) ?
    C15 H15 . 0.9500 ?
    C16 C17 . 1.365(5) ?
    C16 H16 . 0.9500 ?
    C17 C18 . 1.376(4) ?
    C18 C19 . 1.380(4) ?
    C18 H18 . 0.9500 ?
    C19 H19 . 0.9500 ?
    C21 C22 . 1.357(4) ?
    C21 H21 . 0.9500 ?
    C22 C23 . 1.476(4) ?
    C23 C24 . 1.392(4) ?
    C23 C28 . 1.400(4) ?
    C24 C25 . 1.383(4) ?
    C24 H24 . 0.9500 ?
    C25 C26 . 1.390(4) ?
    C25 H25 . 0.9500 ?
    C26 C27 . 1.378(4) ?
    C27 C28 . 1.396(4) ?
    C27 H27 . 0.9500 ?
    C28 H28 . 0.9500 ?
loop_
    _geom_angle_atom_site_label_1
    _geom_angle_atom_site_label_2
    _geom_angle_atom_site_label_3
    _geom_angle_site_symmetry_1
    _geom_angle_site_symmetry_3
    _geom_angle
    _geom_angle_publ_flag
    C21 S1 C20 . . 87.81(15) ?
    C9 N1 N2 . . 112.0(2) ?
    C9 N1 C1 . . 128.1(3) ?
    N2 N1 C1 . . 119.9(2) ?
    N3 N2 N1 . . 106.3(2) ?
    N2 N3 C10 . . 109.5(2) ?
    C11 N4 N5 . . 108.0(2) ?
    C20 N5 N4 . . 116.8(2) ?
    C20 N5 C13 . . 121.5(3) ?
    N4 N5 C13 . . 112.3(2) ?
    C20 N6 C22 . . 109.0(2) ?
    C6 C1 C2 . . 121.2(3) ?
    C6 C1 N1 . . 119.6(3) ?
    C2 C1 N1 . . 119.1(3) ?
    C3 C2 C1 . . 118.6(3) ?
    C3 C2 H2 . . 120.7 ?
    C1 C2 H2 . . 120.7 ?
    C2 C3 C4 . . 121.6(3) ?
    C2 C3 H3 . . 119.2 ?
    C4 C3 H3 . . 119.2 ?
    C3 C4 C5 . . 118.5(3) ?
    C3 C4 C7 . . 120.8(3) ?
    C5 C4 C7 . . 120.8(3) ?
    C6 C5 C4 . . 121.2(3) ?
    C6 C5 H5 . . 119.4 ?
    C4 C5 H5 . . 119.4 ?
    C5 C6 C1 . . 119.0(3) ?
    C5 C6 H6 . . 120.5 ?
    C1 C6 H6 . . 120.5 ?
    C4 C7 H7A . . 109.5 ?
    C4 C7 H7B . . 109.5 ?
    H7A C7 H7B . . 109.5 ?
    C4 C7 H7C . . 109.5 ?
    H7A C7 H7C . . 109.5 ?
    H7B C7 H7C . . 109.5 ?
    C9 C8 H8A . . 109.5 ?
    C9 C8 H8B . . 109.5 ?
    H8A C8 H8B . . 109.5 ?
    C9 C8 H8C . . 109.5 ?
    H8A C8 H8C . . 109.5 ?
    H8B C8 H8C . . 109.5 ?
    N1 C9 C10 . . 102.8(3) ?
    N1 C9 C8 . . 123.8(3) ?
    C10 C9 C8 . . 133.4(3) ?
    N3 C10 C9 . . 109.4(3) ?
    N3 C10 C11 . . 120.3(3) ?
    C9 C10 C11 . . 130.2(3) ?
    N4 C11 C10 . . 123.3(3) ?
    N4 C11 C12 . . 114.0(3) ?
    C10 C11 C12 . . 122.7(3) ?
    C11 C12 C13 . . 102.6(2) ?
    C11 C12 H12A . . 111.3 ?
    C13 C12 H12A . . 111.3 ?
    C11 C12 H12B . . 111.3 ?
    C13 C12 H12B . . 111.3 ?
    H12A C12 H12B . . 109.2 ?
    N5 C13 C14 . . 113.2(2) ?
    N5 C13 C12 . . 101.5(2) ?
    C14 C13 C12 . . 113.6(2) ?
    N5 C13 H13 . . 109.4 ?
    C14 C13 H13 . . 109.4 ?
    C12 C13 H13 . . 109.4 ?
    C19 C14 C15 . . 119.2(3) ?
    C19 C14 C13 . . 117.9(3) ?
    C15 C14 C13 . . 122.9(3) ?
    C14 C15 C16 . . 120.5(3) ?
    C14 C15 H15 . . 119.7 ?
    C16 C15 H15 . . 119.7 ?
    C17 C16 C15 . . 118.1(3) ?
    C17 C16 H16 . . 120.9 ?
    C15 C16 H16 . . 120.9 ?
    C16 C17 F1 . . 119.0(3) ?
    C16 C17 C18 . . 122.8(3) ?
    F1 C17 C18 . . 118.2(3) ?
    C17 C18 C19 . . 118.4(3) ?
    C17 C18 H18 . . 120.8 ?
    C19 C18 H18 . . 120.8 ?
    C14 C19 C18 . . 120.9(3) ?
    C14 C19 H19 . . 119.6 ?
    C18 C19 H19 . . 119.6 ?
    N6 C20 N5 . . 122.9(3) ?
    N6 C20 S1 . . 117.1(2) ?
    N5 C20 S1 . . 120.0(2) ?
    C22 C21 S1 . . 110.5(2) ?
    C22 C21 H21 . . 124.7 ?
    S1 C21 H21 . . 124.7 ?
    C21 C22 N6 . . 115.6(3) ?
    C21 C22 C23 . . 127.2(3) ?
    N6 C22 C23 . . 117.1(3) ?
    C24 C23 C28 . . 118.9(3) ?
    C24 C23 C22 . . 119.9(3) ?
    C28 C23 C22 . . 121.2(3) ?
    C25 C24 C23 . . 121.2(3) ?
    C25 C24 H24 . . 119.4 ?
    C23 C24 H24 . . 119.4 ?
    C24 C25 C26 . . 118.9(3) ?
    C24 C25 H25 . . 120.6 ?
    C26 C25 H25 . . 120.6 ?
    C27 C26 C25 . . 121.4(3) ?
    C27 C26 Br1 . . 119.2(2) ?
    C25 C26 Br1 . . 119.4(2) ?
    C26 C27 C28 . . 119.2(3) ?
    C26 C27 H27 . . 120.4 ?
    C28 C27 H27 . . 120.4 ?
    C27 C28 C23 . . 120.4(3) ?
    C27 C28 H28 . . 119.8 ?
    C23 C28 H28 . . 119.8 ?
loop_
    _geom_torsion_atom_site_label_1
    _geom_torsion_atom_site_label_2
    _geom_torsion_atom_site_label_3
    _geom_torsion_atom_site_label_4
    _geom_torsion_site_symmetry_1
    _geom_torsion_site_symmetry_2
    _geom_torsion_site_symmetry_3
    _geom_torsion_site_symmetry_4
    _geom_torsion
    _geom_torsion_publ_flag
    C9 N1 N2 N3 . . . . 0.7(3) ?
    C1 N1 N2 N3 . . . . -177.6(2) ?
    N1 N2 N3 C10 . . . . -0.4(3) ?
    C11 N4 N5 C20 . . . . 156.5(3) ?
    C11 N4 N5 C13 . . . . 9.4(3) ?
    C9 N1 C1 C6 . . . . 118.3(3) ?
    N2 N1 C1 C6 . . . . -63.7(4) ?
    C9 N1 C1 C2 . . . . -64.7(4) ?
    N2 N1 C1 C2 . . . . 113.3(3) ?
    C6 C1 C2 C3 . . . . 0.7(5) ?
    N1 C1 C2 C3 . . . . -176.2(3) ?
    C1 C2 C3 C4 . . . . 0.9(5) ?
    C2 C3 C4 C5 . . . . -2.0(5) ?
    C2 C3 C4 C7 . . . . 176.2(3) ?
    C3 C4 C5 C6 . . . . 1.6(5) ?
    C7 C4 C5 C6 . . . . -176.6(3) ?
    C4 C5 C6 C1 . . . . 0.0(5) ?
    C2 C1 C6 C5 . . . . -1.2(5) ?
    N1 C1 C6 C5 . . . . 175.8(3) ?
    N2 N1 C9 C10 . . . . -0.7(3) ?
    C1 N1 C9 C10 . . . . 177.5(3) ?
    N2 N1 C9 C8 . . . . 178.3(3) ?
    C1 N1 C9 C8 . . . . -3.5(5) ?
    N2 N3 C10 C9 . . . . -0.1(3) ?
    N2 N3 C10 C11 . . . . 178.7(2) ?
    N1 C9 C10 N3 . . . . 0.5(3) ?
    C8 C9 C10 N3 . . . . -178.4(3) ?
    N1 C9 C10 C11 . . . . -178.2(3) ?
    C8 C9 C10 C11 . . . . 2.9(6) ?
    N5 N4 C11 C10 . . . . 176.4(3) ?
    N5 N4 C11 C12 . . . . -1.1(3) ?
    N3 C10 C11 N4 . . . . 178.4(3) ?
    C9 C10 C11 N4 . . . . -3.1(5) ?
    N3 C10 C11 C12 . . . . -4.3(4) ?
    C9 C10 C11 C12 . . . . 174.2(3) ?
    N4 C11 C12 C13 . . . . -6.8(3) ?
    C10 C11 C12 C13 . . . . 175.6(2) ?
    C20 N5 C13 C14 . . . . 79.6(3) ?
    N4 N5 C13 C14 . . . . -135.1(2) ?
    C20 N5 C13 C12 . . . . -158.3(3) ?
    N4 N5 C13 C12 . . . . -12.9(3) ?
    C11 C12 C13 N5 . . . . 11.0(3) ?
    C11 C12 C13 C14 . . . . 132.8(3) ?
    N5 C13 C14 C19 . . . . -169.6(3) ?
    C12 C13 C14 C19 . . . . 75.3(3) ?
    N5 C13 C14 C15 . . . . 13.2(4) ?
    C12 C13 C14 C15 . . . . -101.9(3) ?
    C19 C14 C15 C16 . . . . 1.3(4) ?
    C13 C14 C15 C16 . . . . 178.5(3) ?
    C14 C15 C16 C17 . . . . -0.5(5) ?
    C15 C16 C17 F1 . . . . 179.1(3) ?
    C15 C16 C17 C18 . . . . -1.0(5) ?
    C16 C17 C18 C19 . . . . 1.7(5) ?
    F1 C17 C18 C19 . . . . -178.5(3) ?
    C15 C14 C19 C18 . . . . -0.7(4) ?
    C13 C14 C19 C18 . . . . -178.0(3) ?
    C17 C18 C19 C14 . . . . -0.8(4) ?
    C22 N6 C20 N5 . . . . -178.7(3) ?
    C22 N6 C20 S1 . . . . -0.4(3) ?
    N4 N5 C20 N6 . . . . -166.6(3) ?
    C13 N5 C20 N6 . . . . -22.6(4) ?
    N4 N5 C20 S1 . . . . 15.2(4) ?
    C13 N5 C20 S1 . . . . 159.2(2) ?
    C21 S1 C20 N6 . . . . -0.3(2) ?
    C21 S1 C20 N5 . . . . 178.0(2) ?
    C20 S1 C21 C22 . . . . 1.0(2) ?
    S1 C21 C22 N6 . . . . -1.5(3) ?
    S1 C21 C22 C23 . . . . 176.9(2) ?
    C20 N6 C22 C21 . . . . 1.2(4) ?
    C20 N6 C22 C23 . . . . -177.4(2) ?
    C21 C22 C23 C24 . . . . 176.1(3) ?
    N6 C22 C23 C24 . . . . -5.6(4) ?
    C21 C22 C23 C28 . . . . -6.0(5) ?
    N6 C22 C23 C28 . . . . 172.4(3) ?
    C28 C23 C24 C25 . . . . 0.3(4) ?
    C22 C23 C24 C25 . . . . 178.3(3) ?
    C23 C24 C25 C26 . . . . 0.3(5) ?
    C24 C25 C26 C27 . . . . -0.8(5) ?
    C24 C25 C26 Br1 . . . . 179.5(2) ?
    C25 C26 C27 C28 . . . . 0.8(4) ?
    Br1 C26 C27 C28 . . . . -179.5(2) ?
    C26 C27 C28 C23 . . . . -0.3(4) ?
    C24 C23 C28 C27 . . . . -0.3(4) ?
    C22 C23 C28 C27 . . . . -178.2(3) ?
loop_
    _geom_hbond_atom_site_label_D
    _geom_hbond_atom_site_label_H
    _geom_hbond_atom_site_label_A
    _geom_hbond_site_symmetry_A
    _geom_hbond_distance_DH
    _geom_hbond_distance_HA
    _geom_hbond_distance_DA
    _geom_hbond_angle_DHA
    C13 H13 N2 4_465 1.00 2.58 3.488(4) 151
    C27 H27 F1 3_644 0.95 2.53 3.358(4) 146
    C8 H8A Cg1 3_565 0.98 2.84 3.401(3) 117
