# Supplementary material for: 4-{1-[4-(4-Bromo­phen­yl)-1,3-thia­zol-2-yl]-5-(4-fluoro­phen­yl)-4,5-dihydro-1H-pyrazol-3-yl}-5-methyl-1-(4-methyl­phen­yl)-1H-1,2,3-triazole
Source: Acta Crystallogr Sect E Struct Rep Online. 2012 May 31;68(Pt 6):o1956–7. doi: 10.1107/S1600536812024257 (PMC3379506; doi:10.1107/S1600536812024257)
Supplement: Supplementary file 2 [file e-68-o1956-Isup2.hkl]

# 
# h,k,l, Fc-squared, Fo-squared, sigma(Fo-squared) and status flag 
# 
data_I
_shelx_title '  P212121' 
_shelx_refln_list_code          4 
_shelx_F_calc_maximum      267.68 
_exptl_crystal_F_000      1168.00 
_reflns_d_resolution_high  0.7674 
 
loop_ 
 _symmetry_equiv_pos_as_xyz 
 'x, y, z' 
 '-x+1/2, -y, z+1/2' 
 '-x, y+1/2, -z+1/2' 
 'x+1/2, -y+1/2, -z' 
 
_cell_length_a    11.3476 
_cell_length_b    14.0549 
_cell_length_c    15.9542 
_cell_angle_alpha  90.000 
_cell_angle_beta   90.000 
_cell_angle_gamma  90.000 
 
_shelx_F_squared_multiplier     1.000 
 
loop_ 
 _refln_index_h 
 _refln_index_k 
 _refln_index_l 
 _refln_F_squared_calc 
 _refln_F_squared_meas 
 _refln_F_squared_sigma 
 _refln_observed_status 
   2   0   0     4090.82     4178.80     93.89 o 
   4   0   0    16806.26    16512.24    323.75 o 
   6   0   0     4262.65     4393.12    137.63 o 
   8   0   0     1374.50     1369.30     80.81 o 
  10   0   0     2638.25     2625.29    127.18 o 
  12   0   0      502.53      426.24     56.23 o 
  14   0   0        2.03       44.27     32.79 o 
   2   1   0     1829.55     1772.47     35.42 o 
   3   1   0    36610.43    36283.69    443.86 o 
   4   1   0     3619.86     3794.78    111.18 o 
   5   1   0     8918.78     8254.95    140.20 o 
   6   1   0     1466.02     1409.68     50.25 o 
   7   1   0     5117.77     4922.64    195.45 o 
   8   1   0        4.90        3.26     10.59 o 
   9   1   0     1791.51     1669.52     66.93 o 
  10   1   0      242.18      228.24     41.38 o 
  11   1   0       22.63      -17.18     17.18 o 
  12   1   0       32.04       25.78     17.29 o 
  13   1   0        1.84       -3.36     18.94 o 
  14   1   0      375.86      334.08     38.83 o 
   2   2   0      534.73      654.72     35.69 o 
   3   2   0       34.02       41.80      6.12 o 
   4   2   0     4451.61     4537.17     83.79 o 
   5   2   0     2638.76     3029.40     70.16 o 
   6   2   0      229.03      181.18     31.79 o 
   7   2   0     3305.32     3150.06     83.15 o 
   8   2   0     1134.06     1077.72     49.30 o 
   9   2   0     2879.86     2781.61     87.29 o 
  10   2   0      941.36      809.71     51.63 o 
  11   2   0     1874.50     1728.57     74.55 o 
  12   2   0      275.75      222.99     29.30 o 
  13   2   0      594.68      602.55     48.76 o 
  14   2   0        4.98       -9.59     27.70 o 
   2   3   0        9.03        1.88      8.96 o 
   3   3   0      351.53      379.13     33.36 o 
   4   3   0     4696.84     4380.42    101.77 o 
   5   3   0      422.84      447.43     22.94 o 
   6   3   0     3438.76     3470.97     79.91 o 
   7   3   0        7.68        1.15     11.33 o 
   8   3   0     1203.73     1097.48     63.52 o 
   9   3   0       70.93      137.58     20.73 o 
  10   3   0      641.24      688.09     43.78 o 
  11   3   0     2403.40     2192.59     83.21 o 
  12   3   0      226.71      211.39     29.15 o 
  13   3   0      209.13      227.64     31.70 o 
  14   3   0     1336.39     1348.07    116.63 o 
   1   4   0    10963.22    11063.30    373.59 o 
   2   4   0      482.85      494.21     36.65 o 
   3   4   0     2551.33     2465.22     93.89 o 
   4   4   0     6433.87     6552.88    183.38 o 
   5   4   0      128.79       73.48     12.48 o 
   6   4   0     2031.59     2113.15     55.55 o 
   7   4   0     3437.12     3353.26     80.51 o 
   8   4   0      181.70      184.96     19.74 o 
   9   4   0      196.68      182.94     21.50 o 
  10   4   0       96.81       88.49     17.52 o 
  11   4   0     2442.12     2372.33     90.02 o 
  12   4   0      157.25      195.87     27.23 o 
  13   4   0      830.89      918.34     96.53 o 
  14   4   0       29.81       -4.94     28.26 o 
   1   5   0     7389.48     7489.45    115.02 o 
   2   5   0        2.06        3.32      5.75 o 
   3   5   0      216.68      267.40     32.23 o 
   4   5   0      139.69      189.30     32.06 o 
   5   5   0        4.26       -4.70     20.75 o 
   6   5   0     2292.20     2161.45     72.19 o 
   7   5   0       41.71       71.07     10.68 o 
   8   5   0     5539.97     5344.47    164.42 o 
   9   5   0       67.18       52.51     17.57 o 
  10   5   0     1657.58     1675.77     67.74 o 
  11   5   0        1.85        7.38     54.02 o 
  12   5   0      957.75      995.90     98.29 o 
  13   5   0       44.65       21.64     32.39 o 
  14   5   0      243.50      249.45     52.84 o 
   0   6   0     7304.17     7171.40    167.00 o 
   1   6   0      231.87      227.96     15.62 o 
   2   6   0     2625.13     2492.37    103.88 o 
   3   6   0     3368.80     3251.68    120.08 o 
   4   6   0     3865.48     3937.67    142.58 o 
   5   6   0     1204.97      977.09     70.72 o 
   6   6   0     1107.31      895.63     71.82 o 
   7   6   0       64.54       42.16     26.28 o 
   8   6   0      261.65      281.03     16.19 o 
   9   6   0     1954.85     1951.97     54.37 o 
  10   6   0      458.15      453.53     26.43 o 
  11   6   0      994.90      950.02     94.38 o 
  12   6   0        2.61       27.58     35.55 o 
  13   6   0     1563.25     1893.41    143.05 o 
   1   7   0    18022.50    17536.62    276.22 o 
   2   7   0      431.52      398.12     20.24 o 
   3   7   0     5738.37     5362.91    168.78 o 
   4   7   0      562.30      492.81     49.30 o 
   5   7   0     2604.30     2510.19    120.40 o 
   6   7   0       22.68       20.04     22.36 o 
   7   7   0       32.34       14.88     26.52 o 
   8   7   0     1624.62     1443.64    103.42 o 
   9   7   0       56.23       69.39     32.38 o 
  10   7   0     2651.23     2806.30    158.93 o 
  11   7   0      882.21     1082.87    104.20 o 
  12   7   0      158.10      155.65     43.63 o 
  13   7   0      267.50      237.23     53.26 o 
   0   8   0     4320.54     4234.36    125.85 o 
   1   8   0      179.82      172.44     16.43 o 
   2   8   0     8339.92     8259.10    193.84 o 
   3   8   0      786.33      853.26     29.96 o 
   4   8   0     3376.46     3185.92    134.32 o 
   5   8   0      966.89      800.15     68.64 o 
   6   8   0     3959.51     3584.67    158.84 o 
   7   8   0      321.69      336.55     51.95 o 
   8   8   0     3624.44     3596.61    172.83 o 
   9   8   0     1922.88     1829.91    124.86 o 
  10   8   0       13.66       82.42     43.08 o 
  11   8   0      105.64      143.88     47.54 o 
  12   8   0        8.11       41.44     33.48 o 
  13   8   0       19.69       -5.31     34.61 o 
   1   9   0     3621.69     3219.50     77.94 o 
   2   9   0      336.50      303.15     20.61 o 
   3   9   0     3200.43     3225.71    177.44 o 
   4   9   0       97.42      104.54     29.11 o 
   5   9   0     2623.96     2505.79    126.77 o 
   6   9   0      348.70      364.62     53.03 o 
   7   9   0     3892.69     3755.33    173.62 o 
   8   9   0     2609.81     2507.54    145.94 o 
   9   9   0     2461.28     2368.13    145.81 o 
  10   9   0       63.28       56.51     34.98 o 
  11   9   0     1688.35     1612.60    130.60 o 
  12   9   0       36.14      109.93     44.56 o 
   0  10   0      636.80      635.54     47.75 o 
   1  10   0       82.56       72.13     13.58 o 
   2  10   0     4213.24     3966.14    158.53 o 
   3  10   0      602.23      645.61     27.82 o 
   4  10   0     1847.67     1629.07     98.21 o 
   5  10   0      274.29      200.19     39.77 o 
   6  10   0      320.90      302.34     46.50 o 
   7  10   0        6.16      -16.58     25.84 o 
   8  10   0       67.30      110.22     40.65 o 
   9  10   0      121.76      101.90     36.52 o 
  10  10   0     1870.47     1794.23    133.07 o 
  11  10   0      222.89      147.42     46.66 o 
  12  10   0      123.31       60.97     38.16 o 
   1  11   0     2568.75     2569.79    137.05 o 
   2  11   0      164.69      136.83     26.02 o 
   3  11   0      419.93      423.35     23.95 o 
   4  11   0      877.12      932.46     76.01 o 
   5  11   0     4556.32     4403.83    183.08 o 
   6  11   0      152.57      117.10     35.36 o 
   7  11   0      908.10      949.46     89.20 o 
   8  11   0      339.74      226.82     49.73 o 
   9  11   0       30.52       25.16     23.81 o 
  10  11   0      426.83      567.09     79.08 o 
  11  11   0        3.62      -14.23     37.11 o 
   0  12   0      682.37      706.15     54.45 o 
   1  12   0      401.30      367.08     27.69 o 
   2  12   0      777.42      837.85     55.26 o 
   3  12   0      291.00      301.58     21.80 o 
   4  12   0      466.59      478.44     56.92 o 
   5  12   0      297.53      327.16     50.52 o 
   6  12   0        9.91      -12.12     31.74 o 
   7  12   0     1650.12     1705.12    122.01 o 
   8  12   0       50.91       63.48     38.93 o 
   9  12   0     1609.38     1838.43    136.64 o 
  10  12   0      102.22       82.03     42.33 o 
  11  12   0      901.88      988.53    108.14 o 
   1  13   0      786.65      722.54     39.55 o 
   2  13   0       33.38       20.75     10.81 o 
   3  13   0      190.98      200.14     19.06 o 
   4  13   0     1434.90     1396.95     99.44 o 
   5  13   0        1.27      -32.58     34.25 o 
   6  13   0     1020.91      956.18     88.64 o 
   7  13   0       36.71        5.47     25.02 o 
   8  13   0       20.00       33.25     27.30 o 
   9  13   0        1.46      -24.92     28.86 o 
  10  13   0      896.04      964.30    106.71 o 
   0  14   0       43.28       55.69     21.69 o 
   1  14   0      146.07      114.45     18.94 o 
   2  14   0      642.94      632.29     36.44 o 
   3  14   0        2.62      -18.53     22.25 o 
   4  14   0       34.71       32.96     24.35 o 
   5  14   0      364.83      285.57     49.96 o 
   6  14   0     1668.82     1502.57    113.36 o 
   7  14   0      176.24      206.49     51.75 o 
   8  14   0      248.57      353.53     63.59 o 
   9  14   0     1828.35     2107.61    151.22 o 
   1  15   0      160.15      174.16     22.06 o 
   2  15   0      104.49       82.40     27.31 o 
   3  15   0     1002.18      905.74     79.23 o 
   4  15   0        3.16       20.54     25.01 o 
   5  15   0      575.73      546.39     68.82 o 
   6  15   0      400.90      426.13     66.36 o 
   7  15   0     1062.95     1325.06    113.34 o 
   8  15   0      242.91      290.85     57.35 o 
   0  16   0     1308.04     1459.71     87.22 o 
   1  16   0        1.05        1.56     20.55 o 
   2  16   0      565.32      539.35     60.90 o 
   3  16   0      557.40      539.99     63.75 o 
   4  16   0      265.90      297.85     51.67 o 
   5  16   0      454.04      459.24     63.22 o 
   6  16   0      720.33      700.49     82.18 o 
   7  16   0      256.29      407.58     67.23 o 
   1  17   0     2685.84     2679.37    131.75 o 
   2  17   0       26.51       29.97     23.62 o 
   3  17   0     1033.78     1092.95     90.35 o 
   4  17   0       34.19        8.11     29.68 o 
   5  17   0       71.23       71.34     32.84 o 
   2   0   1     5304.62     5178.00    113.02 o 
   3   0   1     1607.10     1645.22     48.37 o 
   4   0   1     1082.73     1118.88     37.57 o 
   5   0   1     1083.72     1032.65     39.65 o 
   6   0   1      111.24      193.26     19.48 o 
   7   0   1     2540.71     2628.25     76.67 o 
   8   0   1     3365.98     3414.28     94.47 o 
   9   0   1       30.60       39.42     30.42 o 
  10   0   1     2002.02     1939.88     76.65 o 
  11   0   1     1077.76     1128.44     61.25 o 
  12   0   1      515.06      601.64     47.06 o 
  13   0   1     1229.54     1299.63     71.83 o 
  14   0   1        8.39       27.75     20.48 o 
 -14   1   1      386.78      355.29     39.77 o 
 -13   1   1      611.05      740.92     54.26 o 
 -12   1   1      670.69      707.67     50.63 o 
 -11   1   1      703.04      663.55     47.24 o 
 -10   1   1      661.40      600.56     68.36 o 
  -9   1   1      196.14      222.10     25.07 o 
  -8   1   1     3820.58     3787.22     99.89 o 
  -7   1   1      460.75      515.20     32.65 o 
  -6   1   1     1346.78     1251.78     47.06 o 
  -5   1   1     6779.03     7077.75    101.73 o 
  -4   1   1      270.58      282.26     18.59 o 
  -3   1   1    11376.24    11458.89    162.33 o 
  -2   1   1     9254.39     9096.13    125.82 o 
  -1   1   1     1724.53     1713.69     49.15 o 
   1   1   1     1815.07     1877.43     43.11 o 
   2   1   1     8396.04     8252.22    157.26 o 
   3   1   1    10163.16     9842.80    194.51 o 
   4   1   1      431.73      445.05     22.73 o 
   5   1   1     6295.85     6546.77    118.69 o 
   6   1   1     1268.58     1166.54     45.42 o 
   7   1   1      218.98      315.83     26.30 o 
   8   1   1     3651.45     3583.25     96.73 o 
   9   1   1      228.15      207.51     25.38 o 
  10   1   1      890.33      950.70     55.85 o 
  11   1   1      999.84     1106.35     59.80 o 
  12   1   1      678.96      666.13     49.13 o 
  13   1   1      575.67      583.53     48.21 o 
  14   1   1      411.05      428.85     83.35 o 
 -14   2   1      355.88      261.10     53.55 o 
 -13   2   1     1311.20     1343.57     71.32 o 
 -12   2   1      950.73      916.44     81.61 o 
 -11   2   1     2936.07     2862.42     97.33 o 
 -10   2   1     1529.61     1435.79     63.89 o 
  -9   2   1     3834.79     3643.60    101.63 o 
  -8   2   1      667.76      653.89     51.18 o 
  -7   2   1      151.49      168.46     19.14 o 
  -6   2   1      685.01      639.63     32.53 o 
  -5   2   1     1626.10     1663.64     39.08 o 
  -4   2   1     1898.17     1854.32     37.45 o 
  -3   2   1     7792.08     7877.97    119.13 o 
  -2   2   1    13121.56    13036.24    182.05 o 
  -1   2   1     5650.09     5826.36     83.16 o 
   0   2   1     1136.42     1104.82     34.65 o 
   2   2   1    12103.01    12257.96    214.82 o 
   3   2   1     7042.04     6980.24    139.90 o 
   4   2   1     1755.90     1693.72     56.89 o 
   5   2   1     1459.56     1360.75     47.83 o 
   6   2   1      575.25      480.03     28.32 o 
   7   2   1      385.47      401.43     28.34 o 
   8   2   1      405.54      362.59     29.56 o 
   9   2   1     4219.16     4089.24    109.63 o 
  10   2   1     1596.35     1604.14     68.53 o 
  11   2   1     2337.40     2235.77     86.26 o 
  12   2   1      742.20      682.03     49.57 o 
  13   2   1     1201.77     1280.90     69.83 o 
  14   2   1      294.52      267.42     54.40 o 
 -14   3   1      209.04      215.51     50.78 o 
 -13   3   1      155.33      166.32     47.26 o 
 -12   3   1        4.50        3.08     18.34 o 
 -11   3   1      322.03      293.25     42.72 o 
 -10   3   1      823.25      701.32     62.29 o 
  -9   3   1     3860.52     3898.85    103.17 o 
  -8   3   1     2459.52     2426.90     74.71 o 
  -7   3   1     4637.40     4602.52    102.85 o 
  -6   3   1     2548.13     2562.02     66.64 o 
  -5   3   1     1479.22     1391.01     42.40 o 
  -4   3   1     4911.14     4874.79     67.14 o 
  -3   3   1    15577.23    15040.73    203.04 o 
  -2   3   1    13305.95    13082.84    173.52 o 
  -1   3   1    31516.71    30878.01    374.46 o 
   0   3   1    14977.24    15209.64    195.43 o 
   1   3   1    32301.41    32798.50    544.17 o 
   3   3   1    16302.16    16638.12    287.37 o 
   4   3   1     5574.15     5607.48    119.19 o 
   5   3   1     1815.86     1705.44     48.57 o 
   6   3   1     2188.18     2088.86     59.74 o 
   7   3   1     4320.95     4184.51     97.42 o 
   8   3   1     2279.16     2318.54     73.23 o 
   9   3   1     3489.98     3500.22     97.43 o 
  10   3   1     1143.75     1054.87     59.79 o 
  11   3   1      227.23      206.97     54.50 o 
  12   3   1       32.69       60.05     30.44 o 
  13   3   1      248.40      259.56     32.47 o 
  14   3   1      206.79      217.16     52.88 o 
 -14   4   1      272.42      304.37     60.24 o 
 -13   4   1       24.38        0.20     28.90 o 
 -12   4   1      165.42      167.97     25.21 o 
 -11   4   1      275.33      236.98     27.38 o 
 -10   4   1      586.82      599.71     38.88 o 
  -9   4   1      871.13      900.94     44.77 o 
  -8   4   1     1690.30     1608.15     56.48 o 
  -7   4   1     3468.33     3473.51    127.31 o 
  -6   4   1     5064.27     5196.61     98.78 o 
  -5   4   1     3372.30     3262.46     65.23 o 
  -4   4   1     7708.08     7579.11    126.86 o 
  -3   4   1     1697.40     1563.26     35.39 o 
  -2   4   1     8474.74     8605.75    221.97 o 
  -1   4   1    20757.84    21441.19    399.22 o 
   0   4   1    71650.60    70596.75    831.32 o 
   1   4   1    21136.88    21756.60    276.50 o 
   4   4   1     7635.69     7907.13    147.95 o 
   5   4   1     3236.39     3239.19     67.10 o 
   6   4   1     4384.30     4384.90     89.54 o 
   7   4   1     3814.41     3892.76     89.07 o 
   8   4   1     2166.77     2246.82    131.19 o 
   9   4   1      876.30      906.78     45.54 o 
  10   4   1      794.63      804.60     45.35 o 
  11   4   1      335.07      319.90     61.04 o 
  12   4   1      118.85      133.07     21.34 o 
  13   4   1       48.70       95.71     37.07 o 
  14   4   1      272.08      176.93     48.56 o 
 -14   5   1      205.45      120.45     41.14 o 
 -13   5   1        7.39       -3.29     30.37 o 
 -12   5   1      453.53      447.32     66.73 o 
 -11   5   1      220.13      222.33     25.09 o 
 -10   5   1     1135.67     1283.73     60.81 o 
  -9   5   1     1037.36     1057.99     61.32 o 
  -8   5   1      919.57      930.22     38.05 o 
  -7   5   1     1050.88      956.20     34.47 o 
  -6   5   1      716.46      707.75     23.95 o 
  -5   5   1     5636.14     5549.78    180.65 o 
  -4   5   1     2738.88     2928.21    117.21 o 
  -3   5   1     1780.73     1618.04     49.76 o 
  -2   5   1     2820.53     2690.77     54.59 o 
  -1   5   1     4114.36     4040.90    115.04 o 
   0   5   1    13138.80    12879.71    254.16 o 
   1   5   1     4505.42     4636.81    104.63 o 
   2   5   1     2737.00     2551.40     57.49 o 
   5   5   1     6545.28     6535.56    105.73 o 
   6   5   1      716.06      778.78     48.87 o 
   7   5   1     1171.37     1131.67     39.72 o 
   8   5   1      724.54      629.26     31.78 o 
   9   5   1     1094.36     1053.83     49.82 o 
  10   5   1     1189.94     1237.59     60.62 o 
  11   5   1      191.80      215.97     23.72 o 
  12   5   1      475.23      559.12     77.72 o 
  13   5   1       19.68       58.56     40.96 o 
  14   5   1      238.03      190.14     48.08 o 
 -13   6   1      158.25      210.66     51.54 o 
 -12   6   1      569.07      486.58     70.45 o 
 -11   6   1      691.41      604.04     75.95 o 
 -10   6   1     2864.76     2755.85     71.29 o 
  -9   6   1     1454.49     1447.37     44.36 o 
  -8   6   1      203.54      180.96     11.99 o 
  -7   6   1     1177.47     1123.98     84.77 o 
  -6   6   1      587.51      718.68     65.92 o 
  -5   6   1     1636.52     1437.65     86.59 o 
  -4   6   1     2301.18     2316.47    105.86 o 
  -3   6   1     3577.32     3573.31     65.09 o 
  -2   6   1     2118.65     2121.37     88.47 o 
  -1   6   1      123.99      114.74     19.88 o 
   0   6   1      835.17      737.70     41.19 o 
   1   6   1      251.89      250.65     20.13 o 
   2   6   1     3272.90     3487.80     80.17 o 
   4   6   1     2616.82     2331.09    106.16 o 
   5   6   1     2145.49     1999.32    103.78 o 
   6   6   1      341.45      339.91     45.48 o 
   7   6   1     1092.19      998.14     75.89 o 
   8   6   1      179.66      198.13     24.91 o 
   9   6   1     1384.27     1347.25     45.79 o 
  10   6   1     2879.97     2851.16     76.17 o 
  11   6   1      490.57      485.81     69.43 o 
  12   6   1      496.12      491.62     74.06 o 
  13   6   1      107.93      106.07     40.57 o 
 -13   7   1       87.12       53.60     34.77 o 
 -12   7   1      342.15      275.11     56.09 o 
 -11   7   1      850.71      841.22     91.68 o 
 -10   7   1      770.16      712.49     79.78 o 
  -9   7   1     1458.02     1396.90    107.28 o 
  -8   7   1      112.91       91.71     34.59 o 
  -7   7   1     1741.09     1502.14    101.57 o 
  -6   7   1     2731.58     2902.30    136.25 o 
  -5   7   1     1900.73     1846.20    102.73 o 
  -4   7   1     2056.37     1990.92    100.30 o 
  -3   7   1     3491.14     3506.59     83.71 o 
  -2   7   1     1386.95     1320.52     71.56 o 
  -1   7   1      473.11      402.65     35.58 o 
   0   7   1    15698.19    15942.98    321.06 o 
   1   7   1      347.39      360.42     26.51 o 
   2   7   1      982.93      984.93     38.42 o 
   3   7   1     2772.20     2573.73    108.44 o 
   4   7   1     1959.69     1864.81     96.40 o 
   5   7   1     1860.05     1842.14    101.17 o 
   6   7   1     2624.24     2537.53    127.39 o 
   7   7   1     1952.10     1745.68    109.67 o 
   8   7   1       15.00       12.99     23.54 o 
   9   7   1     1617.76     1538.92    113.76 o 
  10   7   1      999.01      942.38     92.67 o 
  11   7   1      646.48      639.01     81.35 o 
  12   7   1      421.74      471.05     73.94 o 
  13   7   1      120.03      133.25     44.09 o 
 -13   8   1      118.96       96.12     39.20 o 
 -12   8   1      410.52      457.71     71.59 o 
 -11   8   1      920.45      989.42     99.56 o 
 -10   8   1      319.36      292.70     56.75 o 
  -9   8   1     1267.62     1315.04    106.34 o 
  -8   8   1      657.40      670.11     71.92 o 
  -7   8   1     2023.76     2181.26    125.77 o 
  -6   8   1      831.06      854.02     75.03 o 
  -5   8   1       85.36       85.05     25.81 o 
  -4   8   1     1350.96     1386.43     86.36 o 
  -3   8   1     1025.17     1060.12     25.31 o 
  -2   8   1     1480.90     1498.32     74.58 o 
  -1   8   1     1555.24     1404.47     71.04 o 
   0   8   1      273.27      237.27     25.83 o 
   1   8   1     1885.44     1901.85     53.63 o 
   2   8   1     1380.31     1452.71    101.03 o 
   3   8   1     1011.41     1018.87     28.56 o 
   4   8   1     1212.41     1102.09     75.63 o 
   5   8   1       13.98        2.71     17.08 o 
   6   8   1      893.18      805.70     72.34 o 
   7   8   1     1874.15     1853.75    115.75 o 
   8   8   1      395.77      433.90     59.56 o 
   9   8   1     1274.95     1322.53    106.06 o 
  10   8   1      515.76      534.07     75.24 o 
  11   8   1      836.57      851.44     95.09 o 
  12   8   1      520.00      532.85     78.20 o 
  13   8   1      198.87      320.72     64.18 o 
 -12   9   1      414.40      422.45     70.05 o 
 -11   9   1      138.28      142.73     49.53 o 
 -10   9   1     2024.96     2247.07    148.54 o 
  -9   9   1      123.24      154.74     41.71 o 
  -8   9   1      625.19      597.55     70.66 o 
  -7   9   1     1074.34     1066.60     89.41 o 
  -6   9   1      750.43      725.03     70.76 o 
  -5   9   1      415.82      418.68     53.12 o 
  -4   9   1     1253.94     1387.84     89.56 o 
  -3   9   1      176.85      227.60     12.45 o 
  -2   9   1       41.66       42.39     13.79 o 
  -1   9   1      464.23      444.64     26.79 o 
   0   9   1       66.27       60.57     12.19 o 
   1   9   1      426.14      446.55     26.61 o 
   2   9   1       67.05       64.43     11.41 o 
   3   9   1      261.88      292.68     16.37 o 
   4   9   1     1435.01     1206.02     83.03 o 
   5   9   1      337.05      290.96     44.44 o 
   6   9   1      958.62      850.20     76.73 o 
   7   9   1     1170.54     1064.25     89.57 o 
   8   9   1      719.25      584.45     71.28 o 
   9   9   1      189.40      248.39     51.01 o 
  10   9   1     2000.41     1964.90    138.24 o 
  11   9   1       48.54       10.69     24.71 o 
  12   9   1      322.98      424.84     72.18 o 
 -12  10   1      795.43     1025.25    109.85 o 
 -11  10   1      262.08      200.90     51.21 o 
 -10  10   1      287.08      331.29     60.71 o 
  -9  10   1      881.42      915.92     93.02 o 
  -8  10   1     1797.32     1882.51    127.67 o 
  -7  10   1      707.15      666.11     72.62 o 
  -6  10   1      850.49      852.60     79.05 o 
  -5  10   1      822.44      779.59     71.60 o 
  -4  10   1      907.94      914.58     73.43 o 
  -3  10   1     2317.41     2281.42     45.63 o 
  -2  10   1     1248.48     1219.63     44.81 o 
  -1  10   1      131.94      124.48     16.02 o 
   0  10   1      640.31      659.07     34.14 o 
   1  10   1      139.16      116.05     15.71 o 
   2  10   1     1464.88     1423.98     48.25 o 
   3  10   1     2391.57     2349.91     57.48 o 
   4  10   1     1018.87      983.73     76.51 o 
   5  10   1      825.97      709.90     68.69 o 
   6  10   1      577.11      515.31     63.07 o 
   7  10   1      813.31      711.11     76.48 o 
   8  10   1     1545.31     1420.67    110.74 o 
   9  10   1      811.91      774.72     85.26 o 
  10  10   1      180.19      247.01     56.40 o 
  11  10   1      259.39      376.13     69.14 o 
  12  10   1      893.26      907.16    102.07 o 
 -11  11   1      892.85      846.41     98.58 o 
 -10  11   1      818.47      919.88     98.34 o 
  -9  11   1      131.37      187.72     49.73 o 
  -8  11   1      823.89      798.80     84.78 o 
  -7  11   1      292.52      300.66     51.75 o 
  -6  11   1     2012.70     1880.69    119.62 o 
  -5  11   1      272.15      244.91     45.44 o 
  -4  11   1     1430.92     1276.88     89.92 o 
  -3  11   1     2506.39     2434.73     77.74 o 
  -2  11   1      941.25      875.99     39.50 o 
  -1  11   1     1772.60     1774.38     59.49 o 
   0  11   1     1038.55     1073.25     46.17 o 
   1  11   1     1461.06     1460.26     63.41 o 
   2  11   1     1092.38     1088.35     43.97 o 
   3  11   1     2080.91     2080.37     85.61 o 
   4  11   1     1055.71      896.10     75.01 o 
   5  11   1      299.77      249.30     44.90 o 
   6  11   1     1900.86     1809.81    117.95 o 
   7  11   1      412.85      403.07     61.17 o 
   8  11   1      910.40      856.37     89.46 o 
   9  11   1      156.83      200.76     47.67 o 
  10  11   1      852.31      847.30     95.49 o 
  11  11   1      867.38      813.28     98.41 o 
 -11  12   1      126.45      152.24     43.59 o 
 -10  12   1       89.55        9.47     34.13 o 
  -9  12   1      105.44      166.35     51.10 o 
  -8  12   1     2376.77     2461.43    152.24 o 
  -7  12   1      167.64      156.93     41.13 o 
  -6  12   1     1053.41     1002.55     89.39 o 
  -5  12   1      223.67      177.46     38.96 o 
  -4  12   1     1649.54     1587.90     39.61 o 
  -3  12   1      799.13      779.14     27.13 o 
  -2  12   1      151.90      158.78     18.93 o 
  -1  12   1     3461.03     3290.74     87.53 o 
   0  12   1     4715.09     4641.31    129.08 o 
   1  12   1     3013.33     2875.80     99.12 o 
   2  12   1      418.16      387.46     34.60 o 
   3  12   1     1200.05     1165.60     41.79 o 
   4  12   1     1558.29     1457.07     98.35 o 
   5  12   1      361.18      295.10     48.25 o 
   6  12   1     1082.02     1082.51     93.21 o 
   7  12   1       73.94       97.44     36.32 o 
   8  12   1     2154.93     2192.91    144.23 o 
   9  12   1       89.39      153.29     45.32 o 
  10  12   1      147.52      204.70     57.13 o 
  11  12   1       70.20       66.73     42.87 o 
 -10  13   1      198.52      186.20     54.62 o 
  -9  13   1      199.69      273.03     60.62 o 
  -8  13   1      616.79      578.39     77.12 o 
  -7  13   1      901.75      845.08     88.46 o 
  -6  13   1     1034.44     1115.92     96.19 o 
  -5  13   1      186.15      109.16     29.74 o 
  -4  13   1     1069.39     1080.95     86.13 o 
  -3  13   1     2491.86     2539.77    187.40 o 
  -2  13   1     1622.99     1572.85     57.92 o 
  -1  13   1     1557.81     1470.90     57.27 o 
   0  13   1      327.81      321.31     27.72 o 
   1  13   1     1531.49     1570.93     59.30 o 
   2  13   1     1521.44     1588.23    119.09 o 
   3  13   1     2576.31     2627.41    210.79 o 
   4  13   1     1221.70     1242.04     93.50 o 
   5  13   1      328.67      292.54     50.73 o 
   6  13   1     1065.98      902.77     86.92 o 
   7  13   1     1044.64      978.23     95.29 o 
   8  13   1      564.46      613.30     79.26 o 
   9  13   1      214.03      246.65     58.98 o 
  10  13   1      156.25      161.67     52.45 o 
  -9  14   1       22.14        9.12     32.81 o 
  -8  14   1     1139.99     1154.13    109.20 o 
  -7  14   1      124.96       73.94     35.13 o 
  -6  14   1      337.81      361.43     57.48 o 
  -5  14   1      796.49      763.56     78.26 o 
  -4  14   1     1362.37     1311.89     98.75 o 
  -3  14   1      711.96      775.90     46.99 o 
  -2  14   1     1213.72     1220.93     51.91 o 
  -1  14   1      679.39      675.89     39.65 o 
   0  14   1      626.15      693.79     41.07 o 
   1  14   1      683.40      663.19     76.67 o 
   2  14   1     1043.90     1119.21     49.74 o 
   3  14   1      518.95      440.44     55.07 o 
   4  14   1     1004.44      915.69     82.09 o 
   5  14   1      796.19      638.52     72.99 o 
   6  14   1      427.25      381.55     60.00 o 
   7  14   1      109.67       59.78     30.42 o 
   8  14   1     1318.89     1572.23    126.24 o 
   9  14   1       44.02       55.84     33.38 o 
  -8  15   1      581.31      546.64     75.91 o 
  -7  15   1      266.45      260.06     52.14 o 
  -6  15   1      270.69      212.35     48.47 o 
  -5  15   1      462.50      462.01     64.50 o 
  -4  15   1      485.99      412.96     56.42 o 
  -3  15   1      785.01      788.09     74.61 o 
  -2  15   1      782.89      756.45     41.88 o 
  -1  15   1     1061.88     1063.07     51.73 o 
   0  15   1      960.30     1005.10     50.86 o 
   1  15   1     1135.87     1092.95    105.46 o 
   2  15   1      915.31      937.81     78.28 o 
   3  15   1     1070.64      973.56     82.03 o 
   4  15   1      458.30      380.99     56.97 o 
   5  15   1      445.69      434.30     61.95 o 
   6  15   1      177.96      127.01     39.57 o 
   7  15   1      125.47       82.63     38.60 o 
   8  15   1      483.75      640.78     83.00 o 
  -7  16   1      485.76      368.08     59.25 o 
  -6  16   1      130.27      104.08     39.27 o 
  -5  16   1      672.65      679.97     76.69 o 
  -4  16   1      584.89      515.45     63.73 o 
  -3  16   1      284.84      240.90     45.07 o 
  -2  16   1       41.11        6.98     20.93 o 
  -1  16   1       24.93        4.16     21.37 o 
   0  16   1     1361.57     1311.89     59.47 o 
   1  16   1       16.76       30.46     21.13 o 
   2  16   1       23.89      -26.00     26.00 o 
   3  16   1      340.34      343.72     53.47 o 
   4  16   1      507.02      536.30     66.89 o 
   5  16   1      765.24      780.30     83.49 o 
   6  16   1      154.59      164.79     44.68 o 
   7  16   1      482.43      513.63     70.90 o 
  -5  17   1      158.64       70.38     31.97 o 
  -4  17   1        2.03       25.63     25.09 o 
  -3  17   1      111.76       84.39     30.03 o 
  -2  17   1       56.80       30.62     21.58 o 
  -1  17   1       30.76       21.55     20.47 o 
   1  17   1       12.96      -22.52     22.52 o 
   2  17   1       50.94       69.17     26.02 o 
   3  17   1       72.49       68.35     28.88 o 
   4  17   1        4.09       40.68     28.78 o 
   5  17   1      110.56       94.08     34.63 o 
   0   0   2      475.09      475.60     22.25 o 
   1   0   2    13012.34    13213.53    241.57 o 
   2   0   2      666.25      638.89     32.43 o 
   3   0   2     1403.05     1367.12     39.39 o 
   4   0   2    17170.87    17042.58    243.99 o 
   5   0   2    23178.96    23827.38    428.07 o 
   6   0   2       86.59       96.35     14.69 o 
   7   0   2     7052.81     6924.92    139.95 o 
   8   0   2      403.47      450.60     33.41 o 
   9   0   2      426.36      434.42     34.86 o 
  10   0   2      793.11      790.92     72.54 o 
  11   0   2      102.56      121.55     23.97 o 
  12   0   2       39.82       28.27     35.16 o 
  13   0   2        5.89      -12.33     31.19 o 
  14   0   2       71.42       49.99     20.98 o 
 -14   1   2      186.04      190.71     32.87 o 
 -13   1   2       12.94      -21.70     21.70 o 
 -12   1   2      612.25      644.37     48.92 o 
 -11   1   2     1389.41     1549.05    139.80 o 
 -10   1   2     1661.13     1669.58     70.95 o 
  -9   1   2     3305.45     3301.41     97.75 o 
  -8   1   2     2348.74     2350.87     89.36 o 
  -7   1   2      572.20      513.18     38.76 o 
  -6   1   2     1810.20     1882.06     60.27 o 
  -5   1   2       22.89       37.77     17.03 o 
  -4   1   2     5979.95     5634.59    103.66 o 
  -3   1   2     2585.14     2693.53     58.76 o 
  -2   1   2    31348.98    29504.71   1179.60 o 
  -1   1   2    24686.91    24159.37    425.69 o 
   0   1   2     2217.44     2254.92     57.56 o 
   1   1   2    25242.24    25747.54    311.15 o 
   2   1   2    30153.47    29373.99    505.54 o 
   3   1   2     2898.06     2900.50     82.29 o 
   4   1   2     7663.89     7267.70    124.39 o 
   5   1   2       24.81       28.85      9.94 o 
   6   1   2     2064.03     2187.67     66.12 o 
   7   1   2      588.29      601.73     35.45 o 
   8   1   2     2155.31     2086.12     71.88 o 
   9   1   2     3415.16     3445.72    100.12 o 
  10   1   2     1641.88     1643.72     71.11 o 
  11   1   2     1247.64     1141.72     61.90 o 
  12   1   2      590.38      600.29     52.28 o 
  13   1   2       36.40        8.63     18.08 o 
  14   1   2      216.74      219.97     34.16 o 
 -14   2   2     1274.47     1284.48    111.04 o 
 -13   2   2      148.77      174.97     59.16 o 
 -12   2   2      728.62      810.34     54.49 o 
 -11   2   2     1525.76     1458.64     69.16 o 
 -10   2   2     1363.94     1406.35     89.94 o 
  -9   2   2     1238.89     1168.46     55.67 o 
  -8   2   2      351.06      389.41     37.50 o 
  -7   2   2      322.87      366.62     54.82 o 
  -6   2   2     2032.07     2118.96     50.03 o 
  -5   2   2     6447.68     6587.10    121.75 o 
  -4   2   2     3426.80     3498.11     74.74 o 
  -3   2   2     8526.25     8286.24    228.79 o 
  -2   2   2      129.85      120.77      8.31 o 
  -1   2   2    14306.58    13993.79    154.96 o 
   0   2   2      568.19      593.44     27.06 o 
   1   2   2    16331.89    16735.48    208.75 o 
   2   2   2      231.29      208.07     15.42 o 
   3   2   2     7358.07     7184.25    149.75 o 
   4   2   2     3655.20     3486.21     94.80 o 
   5   2   2     5846.68     5832.92    112.16 o 
   6   2   2     2562.60     1435.36   1325.83 o 
   7   2   2      239.09      216.77     21.40 o 
   8   2   2      211.17      219.55     25.61 o 
   9   2   2     1326.18     1297.31     58.71 o 
  10   2   2     1439.10     1387.45     64.74 o 
  11   2   2     1716.41     1709.12     75.04 o 
  12   2   2      656.62      624.26     48.41 o 
  13   2   2      203.61      226.44     33.14 o 
  14   2   2     1225.85      978.95     98.16 o 
 -14   3   2      142.84       91.82     35.37 o 
 -13   3   2      383.17      440.37     68.10 o 
 -12   3   2       17.41       16.16     14.21 o 
 -11   3   2      646.61      649.42     44.97 o 
 -10   3   2      744.73      758.14     46.83 o 
  -9   3   2     3419.35     3386.66     96.17 o 
  -8   3   2     1332.88     1340.19     65.68 o 
  -7   3   2     1145.08     1147.58     46.64 o 
  -6   3   2     5498.94     5394.04     86.56 o 
  -5   3   2     2258.85     2341.46     61.86 o 
  -4   3   2     2929.12     2886.70     65.05 o 
  -3   3   2     1351.73     1379.00     27.30 o 
  -2   3   2     7889.22     8092.19     94.02 o 
  -1   3   2     2974.76     3045.11     79.62 o 
   0   3   2     1175.86     1262.70     32.54 o 
   1   3   2     3166.54     3186.40     74.24 o 
   2   3   2     9327.67     9992.40    130.99 o 
   3   3   2     1137.64     1175.54     41.24 o 
   4   3   2     2956.37     3095.07     81.59 o 
   5   3   2     2136.96     2167.52     70.54 o 
   6   3   2     6268.04     6158.72    152.42 o 
   7   3   2     1316.05     1261.02     49.63 o 
   8   3   2     1291.52     1284.89     57.53 o 
   9   3   2     3520.46     3458.95    139.74 o 
  10   3   2      604.50      615.36     42.05 o 
  11   3   2      710.11      733.92     47.96 o 
  12   3   2        4.51        4.28     24.05 o 
  13   3   2      568.06      646.03     48.78 o 
  14   3   2      138.82       81.27     40.44 o 
 -14   4   2      397.62      353.57     62.87 o 
 -13   4   2       49.54       37.92     33.13 o 
 -12   4   2     1582.42     1679.85     72.46 o 
 -11   4   2      348.77      372.36     33.35 o 
 -10   4   2     3227.10     3164.93    137.61 o 
  -9   4   2      102.56       94.19     16.55 o 
  -8   4   2     1478.99     1436.37     82.41 o 
  -7   4   2     1237.67     1286.69     47.05 o 
  -6   4   2     2425.25     2493.82     50.03 o 
  -5   4   2     1004.14     1097.13     27.74 o 
  -4   4   2     1071.96     1070.54     23.38 o 
  -3   4   2      332.69      356.76     11.58 o 
  -2   4   2     2490.15     2509.78     43.10 o 
  -1   4   2    12155.70    12046.76    167.39 o 
   0   4   2    34154.44    34736.92    428.09 o 
   1   4   2    12685.18    12683.63    175.66 o 
   2   4   2     2782.48     2922.56     65.41 o 
   3   4   2      257.15      262.20     17.87 o 
   4   4   2      871.72      838.84     34.25 o 
   5   4   2     1081.36     1199.92     45.54 o 
   6   4   2     1940.33     1922.54     66.88 o 
   7   4   2     1082.36     1124.71     44.71 o 
   8   4   2     1697.91     1716.03     60.23 o 
   9   4   2      105.86       84.30     16.56 o 
  10   4   2     2528.49     2502.62     83.09 o 
  11   4   2      375.83      396.42     51.24 o 
  12   4   2     1476.79     1489.47     68.93 o 
  13   4   2       34.40       67.97     39.01 o 
  14   4   2      292.56      368.52     66.42 o 
 -14   5   2       83.31      106.87     42.95 o 
 -13   5   2     1604.97     1718.12    135.58 o 
 -12   5   2      648.87      543.69     75.36 o 
 -11   5   2      410.78      457.93     33.43 o 
 -10   5   2      770.32      769.56     40.74 o 
  -9   5   2      475.66      556.60     32.22 o 
  -8   5   2      242.49      240.66     19.98 o 
  -7   5   2      912.80      844.90     40.28 o 
  -6   5   2     1121.47     1149.41     21.93 o 
  -5   5   2     4357.24     4522.76    112.32 o 
  -4   5   2      194.38      208.51     14.44 o 
  -3   5   2      877.67      826.79     28.37 o 
  -2   5   2      824.49      816.86     47.59 o 
  -1   5   2     3198.94     3266.42     66.06 o 
   0   5   2     1278.13     1331.81     51.94 o 
   1   5   2     3437.08     3619.03     71.06 o 
   2   5   2     1035.63     1058.51     29.90 o 
   4   5   2      203.88      198.51     15.55 o 
   5   5   2     4257.98     4386.67     99.98 o 
   6   5   2     1249.13     1337.47     48.69 o 
   7   5   2      802.51      796.71     34.21 o 
   8   5   2      189.07      220.94     20.00 o 
   9   5   2      490.00      502.89     32.88 o 
  10   5   2      749.95      774.60     42.20 o 
  11   5   2      624.66      764.33     44.32 o 
  12   5   2      561.60      435.67     69.91 o 
  13   5   2     1617.81     1665.49    132.16 o 
  14   5   2       62.14       93.90     44.39 o 
 -13   6   2       81.86      144.11     48.04 o 
 -12   6   2     1090.82     1025.04    101.18 o 
 -11   6   2      729.22      809.22     87.57 o 
 -10   6   2     1156.38     1130.62     67.27 o 
  -9   6   2      902.30      900.23     35.66 o 
  -8   6   2     5220.76     5061.54     69.18 o 
  -7   6   2      499.25      462.84     57.07 o 
  -6   6   2      782.55      764.76     31.51 o 
  -5   6   2       47.70       42.98      7.23 o 
  -4   6   2      623.26      621.87     24.58 o 
  -3   6   2     4808.99     4911.73     89.53 o 
  -2   6   2      199.00      249.63     16.89 o 
  -1   6   2     4497.14     4317.28     83.96 o 
   0   6   2      348.98      315.90     19.76 o 
   1   6   2     4396.26     4185.57    112.79 o 
   2   6   2      286.81      345.33     17.82 o 
   6   6   2      701.90      679.23     26.34 o 
   7   6   2      777.63      761.40     30.79 o 
   8   6   2     5132.75     5376.01    107.63 o 
   9   6   2     1158.15     1191.82    146.54 o 
  10   6   2     1228.31     1277.63    126.01 o 
  11   6   2      605.40      635.65     80.21 o 
  12   6   2     1174.89     1206.70    112.70 o 
  13   6   2       79.84       76.30     41.40 o 
 -13   7   2      385.04      291.84     60.06 o 
 -12   7   2       42.04       18.73     31.46 o 
 -11   7   2      896.91      772.92     86.81 o 
 -10   7   2      115.75      104.55     38.93 o 
  -9   7   2      672.50      588.97     70.86 o 
  -8   7   2     2098.27     2247.92    130.40 o 
  -7   7   2     1009.80      958.81     82.25 o 
  -6   7   2     5823.25     5557.81    198.00 o 
  -5   7   2      518.75      441.95     44.85 o 
  -4   7   2     5010.67     4678.33     85.90 o 
  -3   7   2      377.64      379.13     20.41 o 
  -2   7   2     5063.64     4822.87    151.30 o 
  -1   7   2     2636.60     2870.63    103.25 o 
   0   7   2      315.26      313.90     28.42 o 
   1   7   2     2687.51     2888.40     87.48 o 
   2   7   2     5466.65     5529.93    123.45 o 
   3   7   2      320.03      313.82     15.06 o 
   6   7   2     5880.28     5497.95    198.68 o 
   7   7   2     1016.82      859.20     76.35 o 
   8   7   2     2092.10     2022.68     48.55 o 
   9   7   2      742.22      814.76     30.38 o 
  10   7   2      139.39      202.55     50.09 o 
  11   7   2      776.72      754.06     87.30 o 
  12   7   2       53.32       85.50     42.45 o 
  13   7   2      276.32      258.69     59.82 o 
 -13   8   2      178.25      179.35     53.10 o 
 -12   8   2      150.56      170.68     47.51 o 
 -11   8   2      499.96      515.15     73.19 o 
 -10   8   2      152.55       76.38     33.76 o 
  -9   8   2      860.23      808.87     85.03 o 
  -8   8   2      201.72      172.07     43.21 o 
  -7   8   2     2311.82     2253.02    127.84 o 
  -6   8   2       48.72       28.35     18.62 o 
  -5   8   2     1254.75     1191.60     83.85 o 
  -4   8   2      817.75      769.43     27.42 o 
  -3   8   2     2591.60     2525.21     61.24 o 
  -2   8   2      793.05      870.25     60.16 o 
  -1   8   2    18944.08    18626.89    386.01 o 
   0   8   2     1004.80     1015.77     55.86 o 
   1   8   2    18325.59    18487.92    357.61 o 
   2   8   2      635.29      726.66     36.62 o 
   3   8   2     3316.74     3152.63     72.30 o 
   5   8   2     1384.05     1327.38     88.96 o 
   6   8   2       16.96       12.94     23.89 o 
   7   8   2     1910.05     1733.22    113.32 o 
   8   8   2      133.35      107.34     39.91 o 
   9   8   2      721.93      639.81     76.15 o 
  10   8   2      235.49      218.97     48.92 o 
  11   8   2      471.64      498.39     76.16 o 
  12   8   2      186.98      191.87     51.30 o 
  13   8   2      204.31      228.88     61.64 o 
 -12   9   2       59.82       89.08     39.56 o 
 -11   9   2      194.41      174.07     49.24 o 
 -10   9   2      639.46      658.98     81.88 o 
  -9   9   2       18.26       -8.48     29.03 o 
  -8   9   2     1394.47     1335.33    106.86 o 
  -7   9   2      102.25       75.63     35.21 o 
  -6   9   2     2038.11     1876.86    114.52 o 
  -5   9   2      251.92      194.07     36.64 o 
  -4   9   2     2854.90     2681.41     44.91 o 
  -3   9   2     1144.56     1128.50     40.16 o 
  -2   9   2     5068.78     4975.07    163.44 o 
  -1   9   2      733.83      763.57     53.81 o 
   0   9   2     8153.53     8382.96    207.39 o 
   1   9   2      858.04      855.76     48.92 o 
   2   9   2     4492.65     4816.44    122.20 o 
   3   9   2     1305.94     1320.74     43.46 o 
   4   9   2     2798.85     2539.40    122.24 o 
   5   9   2      308.49      236.61     39.40 o 
   6   9   2     2185.82     1873.82    114.60 o 
   7   9   2       74.03      113.78     34.60 o 
   8   9   2     1730.95     1617.99    116.43 o 
   9   9   2       28.30      -10.42     33.36 o 
  10   9   2      531.83      434.03     65.45 o 
  11   9   2      182.51      154.99     44.24 o 
  12   9   2       57.70       80.62     41.81 o 
 -12  10   2      478.01      452.17     72.79 o 
 -11  10   2      160.13      141.10     47.88 o 
 -10  10   2     1345.89     1233.44    111.61 o 
  -9  10   2     1705.81     1779.56    128.06 o 
  -8  10   2      677.22      691.50     77.74 o 
  -7  10   2     1235.03     1226.08     99.15 o 
  -6  10   2     1674.10     1571.81    107.47 o 
  -5  10   2     3007.56     2890.66    140.53 o 
  -4  10   2      467.65      457.53     18.05 o 
  -3  10   2     4084.42     3933.50     67.38 o 
  -2  10   2      432.28      425.81     46.20 o 
  -1  10   2     1151.42     1133.05     68.75 o 
   0  10   2     1198.50     1244.96     67.84 o 
   1  10   2     1671.52     1703.50     73.96 o 
   2  10   2      385.53      380.05     24.99 o 
   3  10   2     4489.88     4518.66    280.54 o 
   4  10   2      358.15      263.35     40.03 o 
   5  10   2     2958.00     2696.28    136.55 o 
   6  10   2     1560.69     1396.99    100.72 o 
   7  10   2     1310.21     1209.58     99.60 o 
   8  10   2      789.06      843.62     86.96 o 
   9  10   2     1535.64     1589.25    124.10 o 
  10  10   2     1173.35     1097.02    104.06 o 
  11  10   2      278.10      333.34     64.89 o 
  12  10   2      528.95      642.05     89.23 o 
 -11  11   2      443.42      377.92     66.43 o 
 -10  11   2      510.16      547.85     78.29 o 
  -9  11   2      498.84      407.49     66.93 o 
  -8  11   2       39.56      -10.97     31.62 o 
  -7  11   2      440.50      517.95     65.42 o 
  -6  11   2      767.70      699.23     73.20 o 
  -5  11   2      946.92      843.81     77.16 o 
  -4  11   2     1686.90     1593.84     34.09 o 
  -3  11   2       93.19       98.72     10.61 o 
  -2  11   2     1441.73     1360.97     50.35 o 
  -1  11   2      351.71      297.85     24.48 o 
   0  11   2    13750.50    13173.60    661.65 o 
   1  11   2      274.33      250.31     46.83 o 
   2  11   2     1543.79     1500.33    131.82 o 
   3  11   2      107.22      114.63     12.80 o 
   4  11   2     2201.96     2006.66    113.18 o 
   5  11   2      889.11      922.99     80.34 o 
   6  11   2      566.64      481.30     62.42 o 
   7  11   2      606.52      583.95     70.60 o 
   8  11   2        8.71        1.29     25.01 o 
   9  11   2      561.80      683.40     83.61 o 
  10  11   2      521.39      625.39     83.30 o 
  11  11   2      331.79      367.93     70.66 o 
 -11  12   2      142.83      225.39     58.25 o 
 -10  12   2       27.18       78.56     42.40 o 
  -9  12   2      186.01      254.65     58.24 o 
  -8  12   2      287.65      270.09     52.97 o 
  -7  12   2      479.90      496.42     65.07 o 
  -6  12   2      680.76      617.19     70.52 o 
  -5  12   2     2002.36     1868.00    117.30 o 
  -4  12   2       24.37       22.54      4.98 o 
  -3  12   2     2724.03     2715.03     65.46 o 
  -2  12   2      462.37      420.74     29.50 o 
  -1  12   2      477.39      459.86     31.16 o 
   0  12   2        8.40        4.98      9.97 o 
   1  12   2      243.83      283.80     25.03 o 
   2  12   2      486.05      468.65     30.39 o 
   3  12   2     2710.15     2834.15    217.75 o 
   4  12   2       25.07       11.37     24.30 o 
   5  12   2     1878.41     1727.90    113.24 o 
   6  12   2      607.30      549.12     67.72 o 
   7  12   2      397.24      358.05     59.89 o 
   8  12   2      147.52      109.52     34.05 o 
   9  12   2      217.73      187.73     46.63 o 
  10  12   2      137.29      212.30     50.73 o 
  11  12   2      100.35       -1.47     31.93 o 
 -10  13   2       93.65       91.67     45.70 o 
  -9  13   2      367.41      452.29     72.25 o 
  -8  13   2      957.52      933.85     96.12 o 
  -7  13   2      683.26      706.79     79.63 o 
  -6  13   2      102.73       41.67     26.22 o 
  -5  13   2      138.39      136.60     37.07 o 
  -4  13   2      162.00      163.20     14.31 o 
  -3  13   2       50.36       51.39     12.66 o 
  -2  13   2       60.81       52.11     25.00 o 
  -1  13   2      348.25      344.66     28.71 o 
   0  13   2       31.56       18.11     11.25 o 
   1  13   2      358.01      398.62     29.93 o 
   2  13   2       72.26       52.62     17.77 o 
   3  13   2       26.56       26.41      8.86 o 
   4  13   2      138.11       90.31     34.50 o 
   5  13   2      127.10       92.56     32.65 o 
   6  13   2      110.06      121.41     37.04 o 
   7  13   2      570.45      553.77     73.21 o 
   8  13   2      900.60      867.10     92.83 o 
   9  13   2      370.53      370.58     64.91 o 
  10  13   2       86.72       65.42     37.22 o 
  -9  14   2      143.78      203.38     56.42 o 
  -8  14   2      632.95      651.73     84.03 o 
  -7  14   2      315.71      398.01     64.43 o 
  -6  14   2      574.29      609.47     71.98 o 
  -5  14   2      797.49      794.64     79.14 o 
  -4  14   2      755.72      842.76     78.84 o 
  -3  14   2      587.62      625.17     57.97 o 
  -2  14   2      437.75      443.03     44.78 o 
  -1  14   2        3.82        4.11     12.27 o 
   0  14   2      305.58      261.73     26.73 o 
   1  14   2        5.29       -2.58     12.39 o 
   2  14   2      482.08      504.85     33.06 o 
   3  14   2      531.92      466.60     56.31 o 
   4  14   2      708.00      648.23     70.10 o 
   5  14   2      758.91      801.32     80.95 o 
   6  14   2      726.48      748.13     81.39 o 
   7  14   2      240.04      126.76     38.20 o 
   8  14   2      707.62      750.89     87.81 o 
   9  14   2      171.74      166.67     48.17 o 
  -8  15   2      131.59      120.13     39.91 o 
  -7  15   2      516.08      491.69     71.24 o 
  -6  15   2       40.80       44.46     32.70 o 
  -5  15   2      525.21      594.13     71.58 o 
  -4  15   2       44.77       11.33     23.63 o 
  -3  15   2      639.01      567.66     64.04 o 
  -2  15   2      312.44      433.73    116.89 o 
  -1  15   2      128.47      108.81     28.93 o 
   0  15   2     2682.81     2679.08    117.25 o 
   1  15   2      128.03      127.16     20.05 o 
   2  15   2      356.94      417.08     52.77 o 
   3  15   2      576.74      511.07     62.04 o 
   4  15   2       33.18       99.46     36.00 o 
   5  15   2      347.21      195.22     43.92 o 
   6  15   2       44.43       50.32     32.37 o 
   7  15   2      440.82      533.89     73.34 o 
   8  15   2       92.90       49.15     28.71 o 
  -6  16   2       94.92        8.53     28.16 o 
  -5  16   2      595.93      638.94     74.46 o 
  -4  16   2      244.07      245.01     47.14 o 
  -3  16   2      663.71      649.88     70.04 o 
  -2  16   2       25.02      -15.96     23.58 o 
  -1  16   2      421.05      448.38     53.16 o 
   0  16   2      110.92      106.20     19.47 o 
   1  16   2      293.84      294.13     43.98 o 
   2  16   2       35.39       45.49     24.82 o 
   3  16   2      655.45      541.15     63.74 o 
   4  16   2      198.57      196.73     44.11 o 
   5  16   2      524.40      602.92     75.57 o 
   6  16   2      162.53      199.70     46.49 o 
  -5  17   2      106.44       89.33     33.26 o 
  -4  17   2     1100.49     1045.68     93.83 o 
  -3  17   2      178.35      212.13     43.44 o 
  -2  17   2      602.97      571.85     63.68 o 
  -1  17   2       23.52       31.50     18.70 o 
   1  17   2       27.34       16.85     21.03 o 
   2  17   2      527.67      510.89     60.91 o 
   3  17   2      168.53      132.44     37.86 o 
   4  17   2     1345.86     1287.80    104.20 o 
   5  17   2      109.04       87.11     36.94 o 
   1   0   3     1223.79     1129.61     44.45 o 
   2   0   3     3086.21     3072.27     87.79 o 
   3   0   3    12809.31    12556.14    184.73 o 
   4   0   3       56.44       93.84     12.96 o 
   5   0   3     1099.97     1036.04     42.75 o 
   6   0   3     6746.17     7314.03    160.46 o 
   7   0   3       53.24        8.77     24.03 o 
   8   0   3     1583.05     1468.55     60.65 o 
   9   0   3       28.43       34.31     16.15 o 
  10   0   3      922.90      913.62     53.94 o 
  11   0   3      547.75      578.72     45.59 o 
  12   0   3      980.59     1063.70     63.39 o 
  13   0   3      338.80      327.53     39.19 o 
  14   0   3      399.16      416.48     43.81 o 
 -14   1   3      161.72      155.89     30.74 o 
 -13   1   3     1380.08     1467.12     76.91 o 
 -12   1   3      377.32      437.39     46.55 o 
 -11   1   3     1552.59     1537.15    114.94 o 
 -10   1   3     1584.47     1538.55     74.91 o 
  -9   1   3     1874.91     1901.12    114.69 o 
  -8   1   3     2617.09     2486.62     80.78 o 
  -7   1   3     1600.39     1443.92    156.76 o 
  -6   1   3     3998.28     4345.69    101.26 o 
  -5   1   3     2941.04     2914.22     75.09 o 
  -4   1   3     3012.71     3287.46     75.70 o 
  -3   1   3     3629.69     3632.66     76.48 o 
  -2   1   3      554.90      562.52     18.86 o 
  -1   1   3      120.33      114.87     12.83 o 
   0   1   3     4518.42     4681.13     78.60 o 
   1   1   3      119.70      123.09      9.90 o 
   2   1   3      796.53      896.44     40.05 o 
   3   1   3     3898.37     3966.60    107.22 o 
   4   1   3     3062.28     3240.89     74.88 o 
   5   1   3     3564.87     3689.23    180.73 o 
   6   1   3     3854.36     2739.35   1726.74 o 
   7   1   3     1232.82     1160.60     69.07 o 
   8   1   3     2499.71     2315.99     99.05 o 
   9   1   3     2018.07     2042.09     76.30 o 
  10   1   3     2023.15     1882.31     77.02 o 
  11   1   3     1585.39     1706.60     76.50 o 
  12   1   3      503.21      443.44     41.96 o 
  13   1   3      993.47      997.30     64.30 o 
  14   1   3      258.42      286.21     76.43 o 
 -14   2   3     1125.75     1181.24    108.17 o 
 -13   2   3      242.06      242.39     58.18 o 
 -12   2   3      646.92      659.78     49.45 o 
 -11   2   3     2558.49     2504.69     92.77 o 
 -10   2   3     1072.26     1059.12     56.41 o 
  -9   2   3      357.05      326.57     30.66 o 
  -8   2   3     3057.03     3066.16    177.55 o 
  -7   2   3     3887.23     4084.16    102.50 o 
  -6   2   3     1886.38     1887.28     61.92 o 
  -5   2   3     4078.87     4255.05     93.81 o 
  -4   2   3     4023.51     4012.33     85.45 o 
  -3   2   3     3996.67     4076.69     97.97 o 
  -2   2   3     1037.95     1004.00     24.81 o 
  -1   2   3     2355.14     2416.97     40.97 o 
   0   2   3      808.86      860.80     29.47 o 
   1   2   3     1633.87     1767.71     39.67 o 
   2   2   3     1147.55     1159.55     44.95 o 
   3   2   3     4676.36     4862.20    117.83 o 
   4   2   3     3801.19     3824.47    105.72 o 
   5   2   3     4982.23     5303.02    482.41 o 
   6   2   3     2013.45     1930.88     79.82 o 
   7   2   3     3381.46     3289.97    117.57 o 
   8   2   3     2988.84     2903.92     87.90 o 
   9   2   3      632.69      654.74     42.69 o 
  10   2   3     1145.19     1151.42     59.07 o 
  11   2   3     2525.31     2410.32     91.58 o 
  12   2   3      732.90      775.74     53.46 o 
  13   2   3      332.69      319.91     36.13 o 
  14   2   3     1473.65     1618.32    126.31 o 
 -14   3   3      500.22      467.81     72.59 o 
 -13   3   3      227.23      242.33     55.05 o 
 -12   3   3      185.08      171.79     28.15 o 
 -11   3   3      699.22      713.88     47.89 o 
 -10   3   3     1447.94     1543.89     68.11 o 
  -9   3   3     1199.77     1169.42    102.79 o 
  -8   3   3     1192.08     1162.26     41.37 o 
  -7   3   3     1099.92     1140.29     38.26 o 
  -6   3   3     3497.67     3789.60     91.92 o 
  -5   3   3     1776.52     1929.51     58.15 o 
  -4   3   3     5336.46     4941.19     74.17 o 
  -3   3   3       87.17      102.69      8.31 o 
  -2   3   3    10491.18    10481.47    122.77 o 
  -1   3   3     3396.34     3222.58     51.41 o 
   0   3   3    31440.66    30592.95    489.41 o 
   1   3   3     3594.06     3626.82     89.69 o 
   2   3   3     9447.94     9502.34    133.83 o 
   3   3   3      281.38      339.20     24.22 o 
   4   3   3     4306.38     4257.47    109.43 o 
   5   3   3     1224.13     1324.62     57.00 o 
   6   3   3     4243.25     4358.98    124.43 o 
   7   3   3     1110.39     1177.36     49.54 o 
   8   3   3     1780.21     1722.18     63.67 o 
   9   3   3     1231.19     1220.61     56.39 o 
  10   3   3     1369.41     1376.65     63.05 o 
  11   3   3      699.91      664.27     70.22 o 
  12   3   3      140.45      106.13     29.77 o 
  13   3   3      214.02      224.71     30.58 o 
  14   3   3      441.28      423.91     70.40 o 
 -14   4   3       88.39       45.01     30.98 o 
 -13   4   3       36.16       35.94     31.59 o 
 -12   4   3      304.64      292.30     32.69 o 
 -11   4   3        2.42      -16.14     16.14 o 
 -10   4   3      155.78      172.20     23.69 o 
  -9   4   3     1605.82     1585.72     62.14 o 
  -8   4   3      133.05      130.20     13.59 o 
  -7   4   3     1788.97     1831.81     47.61 o 
  -6   4   3     2371.98     2386.25     68.57 o 
  -5   4   3     3993.68     3832.98     63.02 o 
  -4   4   3     4207.73     4255.57     64.42 o 
  -3   4   3     4894.46     4746.56     67.56 o 
  -2   4   3     7408.19     7453.14     94.81 o 
  -1   4   3    11420.21    11101.91    132.23 o 
   0   4   3    13058.57    13162.99    199.09 o 
   1   4   3    10846.98    10784.72    236.05 o 
   2   4   3     7172.00     7533.74    152.27 o 
   3   4   3     5734.61     5793.57    131.46 o 
   4   4   3     4647.27     4780.03    115.16 o 
   5   4   3     3748.76     3680.42    100.16 o 
   6   4   3     1997.52     2062.50     73.38 o 
   7   4   3     1427.00     1498.58     65.45 o 
   8   4   3      176.97      170.07     20.55 o 
   9   4   3     1118.15     1145.41     64.18 o 
  10   4   3       76.94       90.64     26.93 o 
  11   4   3       11.26       19.89     15.06 o 
  12   4   3      274.14      323.22     33.47 o 
  13   4   3       65.50       77.04     40.23 o 
  14   4   3       64.74       29.91     29.39 o 
 -14   5   3        8.25       31.15     35.61 o 
 -13   5   3      128.38       91.58     40.15 o 
 -12   5   3      672.87      763.67     86.45 o 
 -11   5   3      573.57      551.33     37.12 o 
 -10   5   3      825.12      844.81     43.77 o 
  -9   5   3     2186.92     2202.41     69.80 o 
  -8   5   3     2658.32     2736.87     74.35 o 
  -7   5   3     5223.25     5169.15    112.97 o 
  -6   5   3     3934.48     3911.13     53.28 o 
  -5   5   3     3856.93     3915.31     73.43 o 
  -4   5   3     2406.03     2184.85     43.36 o 
  -3   5   3     7079.84     7167.81     92.95 o 
  -2   5   3     7994.95     7951.23    101.84 o 
  -1   5   3     8147.16     8291.16    131.94 o 
   0   5   3     3460.17     3195.26     69.26 o 
   1   5   3     6741.75     6975.60    116.59 o 
   2   5   3     8037.21     8109.88    129.39 o 
   4   5   3     2076.83     2041.45     64.72 o 
   5   5   3     4292.42     4457.03    109.63 o 
   6   5   3     4003.94     4075.96    106.58 o 
   7   5   3     5513.25     5727.92    142.51 o 
   8   5   3     2821.41     2861.15    137.54 o 
   9   5   3     2148.16     2146.01     70.55 o 
  10   5   3      641.43      637.86     39.76 o 
  11   5   3      444.26      454.92     35.50 o 
  12   5   3      745.13      796.48     89.64 o 
  13   5   3       94.78      118.86     46.20 o 
  14   5   3        2.87       -6.42     33.13 o 
 -13   6   3      104.22      113.21     46.59 o 
 -12   6   3      509.00      450.95     68.08 o 
 -11   6   3      987.60      923.29     93.64 o 
 -10   6   3      314.61      321.36     23.73 o 
  -9   6   3     2853.70     2906.09     84.48 o 
  -8   6   3     1158.24     1079.74     26.22 o 
  -7   6   3     1409.83     1370.29     24.10 o 
  -6   6   3      832.85      877.87     36.10 o 
  -5   6   3     2291.59     2198.04     65.72 o 
  -4   6   3     1794.45     1745.71     55.51 o 
  -3   6   3     3381.46     3388.62    100.98 o 
  -2   6   3     2416.18     2410.14     46.31 o 
  -1   6   3     6926.79     7021.79    167.93 o 
   0   6   3     1705.52     1557.57     47.87 o 
   1   6   3     6486.30     6652.79    118.59 o 
   2   6   3     2671.56     2724.08     61.98 o 
   3   6   3     3576.22     3718.42     72.84 o 
   6   6   3      564.36      611.23     32.58 o 
   7   6   3     1644.39     1726.39     60.58 o 
   8   6   3     1052.82     1018.86     72.42 o 
   9   6   3     2899.65     3095.01    210.05 o 
  10   6   3      232.74      217.80     22.42 o 
  11   6   3     1024.80     1017.05     99.08 o 
  12   6   3      693.18      783.92     90.90 o 
  13   6   3       56.17       23.10     29.31 o 
 -13   7   3      320.07      354.94     65.63 o 
 -12   7   3       69.24       69.74     34.77 o 
 -11   7   3      649.58      699.39     83.72 o 
 -10   7   3       11.61      -26.93     34.13 o 
  -9   7   3      871.97      962.71     89.37 o 
  -8   7   3      350.77      293.13     49.35 o 
  -7   7   3      640.80      606.83     34.60 o 
  -6   7   3      590.78      629.38     28.71 o 
  -5   7   3     1782.19     1657.87     48.58 o 
  -4   7   3     7676.01     7437.93    129.46 o 
  -3   7   3       90.63       82.48      8.09 o 
  -2   7   3     4952.99     4754.13     83.74 o 
  -1   7   3      644.58      633.44     41.06 o 
   0   7   3     1356.25     1462.41     48.27 o 
   1   7   3      401.10      455.94     26.06 o 
   2   7   3     5711.29     5649.84    203.78 o 
   3   7   3      221.55      252.51     15.71 o 
   7   7   3      428.56      415.26     54.34 o 
   8   7   3      178.79      182.69     16.46 o 
   9   7   3      609.01      631.24     32.67 o 
  10   7   3        5.51      -17.59     27.73 o 
  11   7   3      573.84      444.70     67.21 o 
  12   7   3      114.33      185.28     51.76 o 
  13   7   3      332.49      400.43     71.62 o 
 -13   8   3      108.43       76.61     41.11 o 
 -12   8   3      876.39      781.30     93.20 o 
 -11   8   3      235.72      254.64     55.99 o 
 -10   8   3      313.11      306.51     60.34 o 
  -9   8   3     1208.94     1221.48    103.35 o 
  -8   8   3     1952.13     2004.25    126.32 o 
  -7   8   3      597.83      572.55     65.59 o 
  -6   8   3      805.77      722.81     72.37 o 
  -5   8   3     1127.93     1050.63     49.76 o 
  -4   8   3     1138.30     1174.81     40.17 o 
  -3   8   3     2212.08     2261.83    136.99 o 
  -2   8   3      889.57      922.56     38.69 o 
  -1   8   3     4031.33     3859.88    130.12 o 
   0   8   3     3120.54     3332.12     81.04 o 
   1   8   3     4294.36     4470.72    125.69 o 
   2   8   3     1062.95     1194.74     50.12 o 
   3   8   3     1848.81     2006.28     58.24 o 
   7   8   3      541.16      512.57     62.12 o 
   8   8   3     2020.52     2044.16    128.34 o 
   9   8   3     1199.87     1057.21     96.48 o 
  10   8   3      222.55      208.28     44.70 o 
  11   8   3      335.97      356.51     66.84 o 
  12   8   3      739.55      552.12     80.73 o 
  13   8   3      116.72      125.18     40.60 o 
 -12   9   3      434.83      387.02     69.01 o 
 -11   9   3     1464.47     1503.11    127.38 o 
 -10   9   3      108.87      144.04     39.22 o 
  -9   9   3      986.52      993.82     94.48 o 
  -8   9   3       24.77       18.04     29.99 o 
  -7   9   3     1051.91     1010.83     86.89 o 
  -6   9   3      195.81      229.98     41.69 o 
  -5   9   3     1788.63     1873.46     50.17 o 
  -4   9   3      158.91      159.57     15.05 o 
  -3   9   3      434.68      485.19     28.11 o 
  -2   9   3      392.16      408.20     44.14 o 
  -1   9   3     3352.93     3267.48    121.42 o 
   0   9   3      559.05      663.97     48.75 o 
   1   9   3     3515.80     3646.78    115.04 o 
   2   9   3      446.01      435.70     30.76 o 
   3   9   3      614.26      718.19     33.40 o 
   6   9   3      301.03      287.02     46.95 o 
   7   9   3      793.31      738.48     77.26 o 
   8   9   3       39.73       53.47     27.72 o 
   9   9   3      805.09      725.38     81.98 o 
  10   9   3      205.08      270.76     54.98 o 
  11   9   3     1992.47     2223.76    156.32 o 
  12   9   3      455.11      545.02     82.83 o 
 -12  10   3      409.31      366.30     69.12 o 
 -11  10   3       83.14       33.98     34.41 o 
 -10  10   3      871.44      952.24    100.18 o 
  -9  10   3       14.63      -18.45     34.63 o 
  -8  10   3     1711.81     1707.67    121.76 o 
  -7  10   3       81.43       42.03     27.80 o 
  -6  10   3       10.40      -32.29     32.29 o 
  -5  10   3     1394.51     1380.19     78.36 o 
  -4  10   3      695.13      616.04     44.53 o 
  -3  10   3     1501.56     1459.97     51.46 o 
  -2  10   3      257.17      226.52     35.99 o 
  -1  10   3     1150.90     1158.46     71.29 o 
   0  10   3     1674.38     1599.30     79.47 o 
   1  10   3     1164.60     1206.00     62.63 o 
   2  10   3      272.61      257.81     25.49 o 
   3  10   3     1540.80     1571.26     54.84 o 
   5  10   3     1322.73     1236.19     91.03 o 
   6  10   3       26.24        2.96     25.42 o 
   7  10   3      185.40      128.06     33.78 o 
   8  10   3     2291.91     2160.82    139.19 o 
   9  10   3       58.02       12.79     33.53 o 
  10  10   3      708.39      727.75     87.33 o 
  11  10   3      126.56      146.85     46.56 o 
  12  10   3      317.93      320.45     70.18 o 
 -11  11   3      137.44      102.00     42.86 o 
 -10  11   3     1023.27     1085.87    106.42 o 
  -9  11   3      795.41      749.97     85.84 o 
  -8  11   3     2739.32     2822.00    161.43 o 
  -7  11   3      823.56      698.58     77.11 o 
  -6  11   3      220.83      230.33     45.61 o 
  -5  11   3      272.33      268.22     13.23 o 
  -4  11   3      211.82      206.62     18.97 o 
  -3  11   3     2641.32     2664.07     73.86 o 
  -2  11   3     4403.53     4235.03    157.77 o 
  -1  11   3      651.68      741.27     59.60 o 
   0  11   3     2306.07     2428.94    103.30 o 
   1  11   3      798.42      861.04     55.09 o 
   2  11   3     4651.57     4789.33    133.03 o 
   3  11   3     2515.44     2605.62     77.14 o 
   4  11   3      322.38      243.09     42.81 o 
   5  11   3      217.95      192.82     41.51 o 
   6  11   3      293.01      303.51     51.46 o 
   7  11   3      861.84      805.68     81.54 o 
   8  11   3     2420.95     2240.18    144.42 o 
   9  11   3      768.12      753.85     87.22 o 
  10  11   3      833.67      974.37    103.70 o 
  11  11   3      197.21      263.55     63.20 o 
 -10  12   3      252.30      222.39     56.51 o 
  -9  12   3      543.68      543.52     78.15 o 
  -8  12   3      870.86      806.90     87.03 o 
  -7  12   3      671.39      677.44     78.15 o 
  -6  12   3     2700.07     2769.16    151.18 o 
  -5  12   3     3015.24     2973.57    150.75 o 
  -4  12   3     1041.49     1054.03     30.89 o 
  -3  12   3      890.14      882.99     31.90 o 
  -2  12   3     3049.29     2833.04     81.02 o 
  -1  12   3     2928.17     2825.63    122.99 o 
   0  12   3      202.32      249.62     35.48 o 
   1  12   3     2414.73     2452.34    221.99 o 
   2  12   3     3049.50     3085.48    203.14 o 
   3  12   3      639.23      695.06     40.23 o 
   4  12   3     1257.25     1212.90     91.39 o 
   5  12   3     2522.97     2496.70    138.77 o 
   6  12   3     2514.72     2567.26    144.89 o 
   7  12   3      762.04      706.40     79.21 o 
   8  12   3      764.68      784.74     85.35 o 
   9  12   3      576.04      520.39     72.84 o 
  10  12   3      359.94      489.22     78.92 o 
 -10  13   3      183.00      234.96     55.05 o 
  -9  13   3       94.00      129.88     47.29 o 
  -8  13   3      263.54      287.98     55.01 o 
  -7  13   3       17.69        5.71     27.76 o 
  -6  13   3      514.39      585.17     71.36 o 
  -5  13   3      496.12      419.04     58.02 o 
  -4  13   3     1455.93     1453.44     49.50 o 
  -3  13   3      351.83      338.65     26.35 o 
  -2  13   3      942.01      986.71     56.36 o 
  -1  13   3     1670.77     1580.23     79.37 o 
   0  13   3      421.92      457.97     33.39 o 
   1  13   3     1555.95     1547.09     85.80 o 
   2  13   3      751.48      830.44     41.52 o 
   3  13   3      341.25      357.52     44.86 o 
   4  13   3     2137.16     1873.39    116.94 o 
   5  13   3      526.55      537.32     67.46 o 
   6  13   3      323.84      348.10     56.75 o 
   7  13   3       52.93       19.75     27.00 o 
   8  13   3      313.56      379.30     63.05 o 
   9  13   3       66.53       41.95     36.57 o 
  10  13   3      269.50      230.59     58.66 o 
  -9  14   3      710.79      791.09     94.29 o 
  -8  14   3      404.36      496.56     72.00 o 
  -7  14   3      249.63      311.33     57.61 o 
  -6  14   3      613.32      665.53     76.51 o 
  -5  14   3     1473.75     1438.08    107.14 o 
  -4  14   3       71.83       52.99     24.65 o 
  -3  14   3     2193.00     2144.96     69.38 o 
  -2  14   3      445.93      411.59     33.85 o 
  -1  14   3     2930.40     2949.68     89.17 o 
   0  14   3       53.68       39.46     14.77 o 
   1  14   3     3361.91     3416.03    197.91 o 
   2  14   3      544.70      541.96     34.52 o 
   3  14   3     2603.42     2548.84    134.07 o 
   4  14   3        9.08      -21.55     27.66 o 
   5  14   3     1599.74     1612.46    115.61 o 
   6  14   3      555.75      483.13     67.47 o 
   7  14   3      222.33      230.44     52.92 o 
   8  14   3      454.69      466.19     73.42 o 
   9  14   3      609.04      620.89     85.06 o 
  -8  15   3      499.85      443.66     69.23 o 
  -7  15   3      123.84      147.88     45.42 o 
  -6  15   3     1160.40     1288.56    108.36 o 
  -5  15   3      145.63      141.57     40.51 o 
  -4  15   3     1490.62     1501.20    108.17 o 
  -3  15   3       87.02       79.90     27.81 o 
  -2  15   3     1471.31     1420.22     60.13 o 
  -1  15   3      153.22      134.31     20.31 o 
   0  15   3      882.28      872.12     47.89 o 
   1  15   3      175.69      201.44     24.03 o 
   2  15   3     1344.37     1262.47     90.78 o 
   3  15   3       99.55      151.13     37.33 o 
   4  15   3     1361.54     1160.71     96.29 o 
   5  15   3      162.09      191.22     42.93 o 
   6  15   3      957.20      989.57     94.65 o 
   7  15   3      112.18      135.15     42.31 o 
   8  15   3      650.29      669.34     87.60 o 
  -6  16   3       85.31      114.78     36.86 o 
  -5  16   3      457.70      508.51     67.88 o 
  -4  16   3       47.21       59.69     31.43 o 
  -3  16   3       68.60       87.65     33.86 o 
  -2  16   3      474.79      501.43     60.81 o 
  -1  16   3      345.69      418.35     51.90 o 
   0  16   3       42.96      114.13     31.22 o 
   1  16   3      369.47      382.04     50.18 o 
   2  16   3      496.55      503.46     59.48 o 
   3  16   3       66.24       29.37     29.05 o 
   4  16   3       40.43      -14.56     27.27 o 
   5  16   3      490.08      538.86     70.12 o 
   6  16   3       51.75       50.18     29.32 o 
  -4  17   3       21.72       14.48     24.00 o 
  -3  17   3      180.61      103.69     34.25 o 
  -2  17   3       78.80       82.16     30.85 o 
   1  17   3       54.44       52.63     23.98 o 
   2  17   3       91.69      123.56     34.50 o 
   3  17   3      214.30      171.93     36.78 o 
   4  17   3       55.21       77.23     37.59 o 
   0   0   4     3916.91     4121.23    108.95 o 
   1   0   4     2715.81     2683.83     59.48 o 
   2   0   4    39937.76    37208.59    659.70 o 
   3   0   4      491.70      566.88     61.59 o 
   4   0   4      165.16      107.20     14.00 o 
   5   0   4      451.57      686.07     38.45 o 
   6   0   4     4859.57     3845.79   1078.10 o 
   7   0   4      373.37      324.41     40.51 o 
   8   0   4     3146.13     3203.70    134.45 o 
   9   0   4      361.87      346.74     42.84 o 
  10   0   4      215.08      275.43     30.30 o 
  11   0   4      350.44      382.26     37.76 o 
  12   0   4      218.18      271.34     34.76 o 
  13   0   4       96.39       88.15     50.43 o 
  14   0   4      155.30      104.63     26.03 o 
 -14   1   4      216.91      275.98     55.85 o 
 -13   1   4      276.89      276.81     35.35 o 
 -12   1   4       31.41       21.59     17.58 o 
 -11   1   4       12.43       -4.20     17.34 o 
 -10   1   4       24.04       36.23     16.37 o 
  -9   1   4     3488.57     3429.47     84.58 o 
  -8   1   4      518.76      533.01     56.12 o 
  -7   1   4     5938.54     2105.03   2864.21 o 
  -6   1   4     4996.90     5125.17    116.06 o 
  -5   1   4     6503.38     6503.53    179.17 o 
  -4   1   4     2211.64     2228.30    154.47 o 
  -3   1   4    15476.56    15066.44    220.43 o 
  -2   1   4     2368.88     2345.22     45.32 o 
  -1   1   4    11889.67    11654.71    191.72 o 
   0   1   4      718.38      707.93     49.31 o 
   1   1   4    11306.00    11531.32    165.84 o 
   2   1   4     2373.34     2459.23     79.34 o 
   3   1   4    15530.15    15416.58    307.47 o 
   4   1   4     2766.63     2752.57     70.26 o 
   5   1   4     6518.51     6413.04    147.27 o 
   6   1   4     4294.43     2345.36   2166.53 o 
   7   1   4     5796.11     5467.83    171.02 o 
   8   1   4      737.07      745.94     76.61 o 
   9   1   4     3667.16     3495.75    104.54 o 
  10   1   4        7.05       28.08     24.64 o 
  11   1   4        4.87        9.15     21.16 o 
  12   1   4       81.29       75.37     22.34 o 
  13   1   4      260.75      215.89     32.97 o 
  14   1   4      209.78      210.79     32.99 o 
 -14   2   4       85.50      161.36     48.68 o 
 -13   2   4      676.76      578.53     49.24 o 
 -12   2   4      330.39      344.79     37.68 o 
 -11   2   4     1145.28     1134.21     62.49 o 
 -10   2   4      689.76      759.57     49.12 o 
  -9   2   4     1903.50     1914.54     73.76 o 
  -8   2   4     3802.58     3635.37    153.43 o 
  -7   2   4     1942.81     1797.42     66.49 o 
  -6   2   4     3728.01     3765.62     95.25 o 
  -5   2   4     3760.60     3675.27     89.21 o 
  -4   2   4     6515.21     6636.02    124.97 o 
  -3   2   4     1481.91     1469.48     44.44 o 
  -2   2   4      440.24      430.40     17.69 o 
  -1   2   4      564.89      596.77     24.25 o 
   0   2   4     7053.12     6971.74    112.55 o 
   1   2   4      369.41      414.97     20.39 o 
   2   2   4      788.19      776.39     28.83 o 
   3   2   4     1144.85     1255.87     54.83 o 
   4   2   4     7039.64     7252.96    173.31 o 
   5   2   4     3516.34     2507.91   1656.78 o 
   6   2   4     4358.25     4389.97    134.76 o 
   7   2   4     1903.42     1949.09    183.01 o 
   8   2   4     2983.32     2692.17    111.56 o 
   9   2   4     1500.11     1485.82     85.98 o 
  10   2   4      698.10      714.17     47.39 o 
  11   2   4     1126.96     1130.46     62.92 o 
  12   2   4      313.51      362.61     36.67 o 
  13   2   4      506.70      553.26     47.45 o 
  14   2   4       88.75      146.23     44.67 o 
 -14   3   4      240.62     1258.33    109.52 o 
 -13   3   4      373.38      350.24     61.87 o 
 -12   3   4     1412.27     1461.62     72.08 o 
 -11   3   4      315.53      328.66     34.84 o 
 -10   3   4     2587.04     2502.67     88.08 o 
  -9   3   4      110.73      133.85     21.21 o 
  -8   3   4     1640.12      211.83    786.30 o 
  -7   3   4      162.69      154.61     20.70 o 
  -6   3   4     2249.93     2201.71     69.42 o 
  -5   3   4     2402.57     2323.53     50.83 o 
  -4   3   4     3282.32     3361.45     60.64 o 
  -3   3   4     1726.24     1811.37     44.51 o 
  -2   3   4     2823.39     2825.36     60.05 o 
  -1   3   4      407.70      381.75     21.44 o 
   0   3   4     3371.51     3360.21     57.44 o 
   1   3   4      358.06      305.86     18.53 o 
   2   3   4     2964.03     2950.56     89.63 o 
   3   3   4     1779.34     1961.34     69.72 o 
   4   3   4     3500.06     3818.39    109.17 o 
   5   3   4     1764.37     1825.14     72.33 o 
   6   3   4     2427.99     2310.68     88.06 o 
   7   3   4      254.61      242.94     34.99 o 
   8   3   4     1694.12     1782.44     84.69 o 
   9   3   4      190.16      189.58     24.14 o 
  10   3   4     1890.98     1855.31     75.65 o 
  11   3   4      265.78      241.25     29.16 o 
  12   3   4     1275.98     1203.05     65.61 o 
  13   3   4      445.54      439.41     42.59 o 
  14   3   4      187.23      269.58     60.07 o 
 -14   4   4        9.08        1.71     30.67 o 
 -13   4   4     1473.78     1570.58    129.21 o 
 -12   4   4       62.93       34.27     26.42 o 
 -11   4   4     1974.85     1976.19     84.74 o 
 -10   4   4       10.08       13.88     13.29 o 
  -9   4   4     1554.84     1422.80     58.23 o 
  -8   4   4     1117.60     1006.95     49.70 o 
  -7   4   4     2446.76     2430.18     76.61 o 
  -6   4   4     2056.88     2123.07     48.79 o 
  -5   4   4     4994.77     4885.35     78.84 o 
  -4   4   4     3979.49     4287.51     69.20 o 
  -3   4   4      684.21      739.85     23.62 o 
  -2   4   4     2183.43     2238.59     44.62 o 
  -1   4   4     2409.31     2510.11     57.72 o 
   0   4   4      456.10      453.31     25.05 o 
   1   4   4     2363.10     2333.69     57.09 o 
   2   4   4     1993.28     1991.81     52.24 o 
   3   4   4      528.26      520.13     33.99 o 
   4   4   4     3959.79     4293.17    115.52 o 
   5   4   4     4778.82     4983.88    130.93 o 
   6   4   4     2025.22     2006.04     77.42 o 
   7   4   4     2527.60     2542.45     92.38 o 
   8   4   4      990.17     1011.25     59.00 o 
   9   4   4     1731.68     1602.34     64.13 o 
  10   4   4       21.79       15.27     16.14 o 
  11   4   4     2774.54     2797.38     95.22 o 
  12   4   4       45.42       30.75     30.06 o 
  13   4   4     1689.19     1518.33    126.29 o 
  14   4   4        2.99       -0.23     27.43 o 
 -13   5   4      223.49      251.62     64.43 o 
 -12   5   4     1767.25     1762.94    131.75 o 
 -11   5   4      844.73      832.19     47.23 o 
 -10   5   4     2054.52     2206.74     75.13 o 
  -9   5   4     3164.97     3086.91     65.11 o 
  -8   5   4      587.16      579.05     21.49 o 
  -7   5   4      467.67      484.75     22.22 o 
  -6   5   4      812.81      798.55     26.37 o 
  -5   5   4      631.43      626.30     23.04 o 
  -4   5   4      865.36      858.35     25.40 o 
  -3   5   4     2356.50     2563.58     48.72 o 
  -2   5   4      604.50      698.19     26.52 o 
  -1   5   4      130.61      140.71     11.80 o 
   0   5   4      184.69      247.12     18.53 o 
   1   5   4       74.88      129.64     38.88 o 
   2   5   4      466.41      505.54     25.21 o 
   3   5   4     2094.14     2409.49     59.86 o 
   4   5   4      832.82      836.28     44.04 o 
   5   5   4      505.55      524.43     34.57 o 
   6   5   4     1020.44     1012.74     50.51 o 
   7   5   4      482.72      517.87     37.25 o 
   8   5   4      756.87      770.35     48.19 o 
   9   5   4     3096.10     3035.65    219.13 o 
  10   5   4     2524.70     2536.81    130.21 o 
  11   5   4      944.21      971.23     52.81 o 
  12   5   4     1869.26     1530.76    123.53 o 
  13   5   4      238.50      198.23     52.34 o 
 -13   6   4      348.35      353.24     63.89 o 
 -12   6   4       52.22       29.64     32.01 o 
 -11   6   4      986.17      979.67     96.29 o 
 -10   6   4      185.03      204.68     20.89 o 
  -9   6   4      170.52      162.53     12.11 o 
  -8   6   4      384.92      408.24     18.94 o 
  -7   6   4      454.47      467.36     15.67 o 
  -6   6   4      464.81      493.17     24.69 o 
  -5   6   4      535.02      471.24     18.11 o 
  -4   6   4     3804.20     3702.09     61.64 o 
  -3   6   4     2457.53     2444.49     48.30 o 
  -2   6   4      259.96      254.02     15.10 o 
  -1   6   4      233.19      251.78     16.11 o 
   0   6   4      783.58      866.69     36.35 o 
   1   6   4      245.05      247.60     27.22 o 
   2   6   4      304.46      287.75     19.68 o 
   3   6   4     2591.77     2575.18     62.63 o 
   4   6   4     4284.27     4785.16    176.20 o 
   5   6   4      666.94      655.37     37.90 o 
   6   6   4      217.74      208.46     22.78 o 
   7   6   4      640.65      713.83     41.05 o 
   8   6   4      199.15      188.63     22.06 o 
   9   6   4      230.60      220.98     23.16 o 
  10   6   4      319.28      303.39     26.95 o 
  11   6   4      806.94      853.79     92.19 o 
  12   6   4       59.93       52.72     37.40 o 
  13   6   4      303.96      323.86     66.83 o 
 -13   7   4       88.71      110.20     43.95 o 
 -12   7   4      669.41      744.08     92.37 o 
 -11   7   4      740.14      683.11     83.21 o 
 -10   7   4      720.50      712.74     80.49 o 
  -9   7   4     1212.43      966.86     91.10 o 
  -8   7   4      871.56      826.51     40.11 o 
  -7   7   4     1165.70     1157.53     46.33 o 
  -6   7   4     1248.68     1211.07     63.01 o 
  -5   7   4     1480.09     1395.04     61.93 o 
  -4   7   4      319.22      346.36     15.80 o 
  -3   7   4     4679.31     4520.11     73.12 o 
  -2   7   4     3603.88     3571.12     65.40 o 
  -1   7   4     6694.11     6782.94    186.44 o 
   0   7   4    15105.76    15301.69    231.47 o 
   1   7   4     7376.83     7541.14    135.93 o 
   2   7   4     3230.99     3230.65     76.24 o 
   3   7   4     4299.86     4361.64    292.60 o 
   4   7   4      505.00      648.62     61.83 o 
   7   7   4     1186.34     1225.31     53.00 o 
   8   7   4      610.62      680.09     38.76 o 
   9   7   4     1166.67     1159.74     47.13 o 
  10   7   4      686.66      697.30     80.34 o 
  11   7   4      532.43      456.64     70.39 o 
  12   7   4      751.55      833.53     98.20 o 
  13   7   4       52.03      149.14     51.57 o 
 -12   8   4       73.31       81.71     40.60 o 
 -11   8   4      897.25      992.32    101.69 o 
 -10   8   4      175.86      219.23     50.56 o 
  -9   8   4      841.91      961.65     91.72 o 
  -8   8   4     1677.07     1744.08    119.30 o 
  -7   8   4      527.73      534.98     28.84 o 
  -6   8   4     6382.46     6439.83    124.33 o 
  -5   8   4     1036.07     1086.71     42.31 o 
  -4   8   4     8842.33     8729.84    114.38 o 
  -3   8   4      472.34      456.66     20.25 o 
  -2   8   4     8292.79     8519.66    120.70 o 
  -1   8   4     1641.11     1669.54     55.57 o 
   0   8   4     4905.92     4852.17    106.03 o 
   1   8   4     1307.04     1427.77     50.64 o 
   2   8   4     6873.11     7343.34    134.79 o 
   3   8   4      417.79      429.32     23.87 o 
   8   8   4     1771.52     1575.01    112.41 o 
   9   8   4      862.25      823.41     86.06 o 
  10   8   4      192.52      185.02     46.24 o 
  11   8   4      769.59      701.37     86.80 o 
  12   8   4      132.49       90.98     48.93 o 
 -12   9   4      110.20      108.10     39.52 o 
 -11   9   4      621.34      655.66     88.21 o 
 -10   9   4       95.58      115.90     40.30 o 
  -9   9   4      318.50      350.54     60.08 o 
  -8   9   4      104.10      109.09     34.23 o 
  -7   9   4     2105.62     1895.92    122.43 o 
  -6   9   4      467.37      498.00     37.97 o 
  -5   9   4     5625.40     5418.71    110.68 o 
  -4   9   4      249.33      232.78     27.25 o 
  -3   9   4     4082.53     3846.19     92.62 o 
  -2   9   4      864.83      916.25     32.70 o 
  -1   9   4     4692.51     4610.00    104.43 o 
   0   9   4       62.44       56.37     13.86 o 
   1   9   4     4696.74     4655.44    105.05 o 
   2   9   4     1110.23     1227.90     46.70 o 
   3   9   4     5479.92     5628.96    132.68 o 
   8   9   4       97.24       84.00     34.85 o 
   9   9   4      244.43      264.79     54.00 o 
  10   9   4      134.33       98.32     37.61 o 
  11   9   4      545.44      502.38     79.50 o 
  12   9   4      108.84      103.23     48.12 o 
 -12  10   4      773.33      955.85    107.01 o 
 -11  10   4      516.33      576.92     80.41 o 
 -10  10   4      190.25      176.03     48.40 o 
  -9  10   4       96.40       45.08     26.37 o 
  -8  10   4     2000.56     2062.26    135.29 o 
  -7  10   4      529.52      533.14     66.78 o 
  -6  10   4      384.25      376.11     41.90 o 
  -5  10   4      267.07      291.88     35.10 o 
  -4  10   4     2687.06     2603.75    142.94 o 
  -3  10   4      624.29      617.46     34.93 o 
  -2  10   4     4267.00     4274.39    102.51 o 
  -1  10   4     1053.43     1077.81     69.83 o 
   0  10   4     2335.46     2257.72     99.23 o 
   1  10   4     1088.61     1083.63     61.24 o 
   2  10   4     4282.13     4549.92    128.27 o 
   3  10   4      767.30      801.59     40.69 o 
   7  10   4      660.95      597.50     69.77 o 
   8  10   4     2373.05     2211.74    141.52 o 
   9  10   4       42.29       57.25     35.11 o 
  10  10   4      157.47      119.71     38.46 o 
  11  10   4      472.70      495.33     80.57 o 
  12  10   4      929.86      996.97    112.85 o 
 -11  11   4      129.43      154.24     53.70 o 
 -10  11   4      589.26      609.21     82.01 o 
  -9  11   4       27.05      -37.82     37.82 o 
  -8  11   4      980.61      975.23     95.38 o 
  -7  11   4      953.30      862.68     85.53 o 
  -6  11   4      718.21      606.47     69.97 o 
  -5  11   4      879.72      843.50     35.70 o 
  -4  11   4     2189.45     2082.03     64.08 o 
  -3  11   4     1488.31     1528.44     83.19 o 
  -2  11   4     1850.55     1654.78     61.22 o 
  -1  11   4      214.29      165.02     32.00 o 
   0  11   4      288.09      295.34     35.57 o 
   1  11   4      162.36      160.41     25.70 o 
   2  11   4     1899.06     1797.59     75.13 o 
   3  11   4     1361.84     1518.24     59.66 o 
   6  11   4      566.11      482.49     61.82 o 
   7  11   4      817.45      782.35     83.57 o 
   8  11   4      820.37      875.17     91.72 o 
   9  11   4       27.95      -10.27     29.61 o 
  10  11   4      696.24      553.19     81.40 o 
  11  11   4       64.41       32.10     41.12 o 
 -10  12   4      700.58      645.18     84.36 o 
  -9  12   4      375.05      499.67     74.70 o 
  -8  12   4      645.92      711.96     83.63 o 
  -7  12   4      115.93       81.18     37.13 o 
  -6  12   4      173.79      189.09     39.74 o 
  -5  12   4      163.65      184.29     15.86 o 
  -4  12   4       39.34       50.57     12.39 o 
  -3  12   4      104.24       99.42     16.35 o 
  -2  12   4     2939.88      811.15   1441.28 o 
  -1  12   4     3237.49     3128.81    131.77 o 
   0  12   4      624.46      761.40     60.41 o 
   1  12   4     3178.19     3220.26    119.70 o 
   2  12   4     3300.64     3442.06    113.54 o 
   3  12   4      169.81      225.08     23.39 o 
   5  12   4       67.33       76.48     33.00 o 
   6  12   4      203.82      199.66     46.13 o 
   7  12   4      190.58      174.81     46.96 o 
   8  12   4      542.14      552.01     74.76 o 
   9  12   4      484.61      460.28     70.66 o 
  10  12   4      709.49      628.55     86.75 o 
  -9  13   4       20.68       31.30     36.63 o 
  -8  13   4      182.73      246.79     53.96 o 
  -7  13   4        5.54       18.32     33.70 o 
  -6  13   4      809.22      842.70     85.06 o 
  -5  13   4       96.61       41.01     25.85 o 
  -4  13   4      322.94      352.25     25.83 o 
  -3  13   4      556.83      584.18     35.94 o 
  -2  13   4      201.05      142.33     34.04 o 
  -1  13   4      490.94      458.22     49.64 o 
   0  13   4      427.34      392.21     45.99 o 
   1  13   4      526.27      508.65     45.55 o 
   2  13   4      263.65      277.03     30.99 o 
   3  13   4      523.05      595.84     37.75 o 
   4  13   4      408.25      466.10     60.94 o 
   5  13   4      142.92      158.89     41.99 o 
   6  13   4      821.79      829.51     86.60 o 
   7  13   4       14.66      -36.04     36.04 o 
   8  13   4       79.19       51.50     35.50 o 
   9  13   4       43.93       -2.00     25.09 o 
  -9  14   4      128.31      145.76     46.33 o 
  -8  14   4      407.18      361.09     62.30 o 
  -7  14   4      940.78      889.38     92.52 o 
  -6  14   4       46.07       23.41     24.74 o 
  -5  14   4      414.87      413.17     60.13 o 
  -4  14   4      417.79      380.93     54.33 o 
  -3  14   4      472.33      502.18     33.75 o 
  -2  14   4        3.17       35.66     34.40 o 
  -1  14   4     1574.77     1610.42    126.29 o 
   0  14   4      406.05      317.94     68.32 o 
   1  14   4     1610.09     1565.86    115.73 o 
   2  14   4        9.00        4.80     10.31 o 
   3  14   4      589.43      580.61     65.29 o 
   4  14   4      359.70      277.35     49.67 o 
   5  14   4      301.00      307.14     53.24 o 
   6  14   4       16.60       -3.21     27.27 o 
   7  14   4     1004.22     1124.09    106.03 o 
   8  14   4      522.36      440.32     68.37 o 
   9  14   4      116.11      163.64     50.65 o 
  -7  15   4      217.70      173.89     47.62 o 
  -6  15   4      417.49      448.20     66.51 o 
  -5  15   4      913.81      997.28     92.16 o 
  -4  15   4      286.67      311.11     54.46 o 
  -3  15   4      244.09      159.66     38.82 o 
  -2  15   4       98.58       86.94     21.19 o 
  -1  15   4       59.01       72.38     16.57 o 
   0  15   4      541.97      503.95     37.68 o 
   1  15   4       72.94       65.11     15.61 o 
   2  15   4      139.11      101.85     31.10 o 
   3  15   4      270.99      303.46     48.37 o 
   4  15   4      277.67      284.89     51.87 o 
   5  15   4      874.69      772.54     80.96 o 
   6  15   4      431.02      430.18     65.57 o 
   7  15   4      248.29      302.82     63.57 o 
  -6  16   4      895.63      860.10     91.52 o 
  -5  16   4      372.22      304.94     58.40 o 
  -4  16   4      436.37      488.37     65.72 o 
  -3  16   4      328.12      313.00     52.33 o 
  -2  16   4     1448.01     1441.91     99.68 o 
  -1  16   4      264.20      339.06     48.69 o 
   0  16   4     1145.36     1298.33     97.61 o 
   1  16   4      219.16      181.78     36.75 o 
   2  16   4     1505.79     1318.23     96.79 o 
   3  16   4      247.98      230.38     45.24 o 
   4  16   4      520.91      476.22     63.10 o 
   5  16   4      298.42      339.58     59.44 o 
   6  16   4     1006.33     1128.48    105.82 o 
  -4  17   4       76.36      113.64     39.29 o 
  -3  17   4      670.23      796.43     79.64 o 
  -2  17   4      136.75      147.26     38.28 o 
   1  17   4      865.82      905.11     77.23 o 
   2  17   4      170.82      195.01     40.57 o 
   3  17   4      673.71      722.41     75.44 o 
   4  17   4      129.51      129.39     37.41 o 
   1   0   5        4.95       26.90      9.96 o 
   2   0   5      390.42      453.18     24.32 o 
   3   0   5     1071.67     1013.27     74.32 o 
   4   0   5     5138.89     5609.36    115.30 o 
   5   0   5     2010.97     2158.77     67.96 o 
   6   0   5     1637.51     1051.88    830.31 o 
   7   0   5     6342.77     6216.34    195.18 o 
   8   0   5     1856.27     2032.83     77.19 o 
   9   0   5     4382.06     4274.84    168.47 o 
  10   0   5      769.28      764.06     50.73 o 
  11   0   5     1026.10     1109.17     63.30 o 
  12   0   5       35.99       58.12     19.15 o 
  13   0   5     1064.86     1167.21     70.81 o 
  14   0   5       12.47        8.89     20.50 o 
 -14   1   5     1302.06     1323.32    111.01 o 
 -13   1   5      587.44      517.08     48.85 o 
 -12   1   5     1349.41     1388.87     74.74 o 
 -11   1   5      319.93      306.02     36.24 o 
 -10   1   5     1941.20     2034.35     82.81 o 
  -9   1   5      443.65      504.28     59.27 o 
  -8   1   5     1040.57     1149.27     82.05 o 
  -7   1   5     1620.36     1698.09     95.34 o 
  -6   1   5     2571.71     1113.26   1314.75 o 
  -5   1   5     1239.32     1203.33     93.35 o 
  -4   1   5     3908.01     3764.78     89.94 o 
  -3   1   5     6182.32     6257.30     94.83 o 
  -2   1   5      150.17      172.06     12.52 o 
  -1   1   5      663.07      704.79     29.53 o 
   0   1   5      563.64      558.31     27.06 o 
   1   1   5      441.28      441.40     24.05 o 
   2   1   5       70.96       81.00     16.48 o 
   3   1   5     5958.69     6373.37    163.06 o 
   4   1   5     4128.93     4183.31     94.79 o 
   5   1   5      950.77      476.76    500.82 o 
   6   1   5     2360.08     2342.45     99.01 o 
   7   1   5     2050.05     2084.57    168.09 o 
   8   1   5      637.17      622.64     54.73 o 
   9   1   5      595.06      474.14     51.24 o 
  10   1   5     2168.60     2120.31     84.05 o 
  11   1   5      208.73      163.59     25.53 o 
  12   1   5     1786.42     1796.96     83.04 o 
  13   1   5      559.13      533.50     48.12 o 
  14   1   5     1319.93     1307.66     76.45 o 
 -14   2   5       18.79       21.49     33.28 o 
 -13   2   5      330.38      452.61     43.81 o 
 -12   2   5      731.06      798.87     63.48 o 
 -11   2   5     2084.41     2037.55     86.04 o 
 -10   2   5       34.87       30.43     16.23 o 
  -9   2   5     1840.46     1850.05     76.75 o 
  -8   2   5     2081.25     2128.99    115.95 o 
  -7   2   5     2016.46      852.87    969.42 o 
  -6   2   5      588.28      657.68     38.93 o 
  -5   2   5      722.57      733.81     46.65 o 
  -4   2   5     4527.10     4936.43     83.41 o 
  -3   2   5     2702.97     2899.58     56.93 o 
  -2   2   5      897.15      870.49     27.74 o 
  -1   2   5     1978.42     1942.24     42.53 o 
   0   2   5    12467.13    12955.97    190.14 o 
   1   2   5     2064.09     2050.35     54.01 o 
   2   2   5      625.39      574.15     27.28 o 
   3   2   5     2693.60     2890.52     96.35 o 
   4   2   5     5245.78     5965.18    158.05 o 
   5   2   5      526.25      546.75     41.62 o 
   6   2   5      264.46      283.59     32.99 o 
   7   2   5     2643.59     2552.59     90.01 o 
   8   2   5     2426.84     2148.64    100.82 o 
   9   2   5     2486.49     2437.76    113.05 o 
  10   2   5       38.29       56.24     19.06 o 
  11   2   5     1830.68     1803.18    108.58 o 
  12   2   5      740.38      758.87     54.31 o 
  13   2   5      265.44      307.81     87.60 o 
  14   2   5       13.32       54.13     33.62 o 
 -14   3   5       70.62       83.82     38.67 o 
 -13   3   5       26.21       42.00     35.49 o 
 -12   3   5      125.11      123.30     25.03 o 
 -11   3   5       71.85       56.57     19.22 o 
 -10   3   5      598.80      638.69     42.24 o 
  -9   3   5     2498.42     2774.65    143.63 o 
  -8   3   5     4319.32     4294.93    175.83 o 
  -7   3   5     1994.91      980.53    905.38 o 
  -6   3   5     2840.84     2750.08     61.70 o 
  -5   3   5    10145.68     9633.96    134.42 o 
  -4   3   5     2545.29     2551.33     54.32 o 
  -3   3   5     5178.25     4902.88     79.17 o 
  -2   3   5     2393.90     2612.07     51.96 o 
  -1   3   5     5920.82     5861.68     87.08 o 
   0   3   5      741.61      704.48     25.05 o 
   1   3   5     5709.37     5802.19     87.74 o 
   2   3   5     2516.86     2764.06     64.43 o 
   3   3   5     5804.47     5679.16    148.03 o 
   4   3   5     2092.53     2072.16     80.32 o 
   5   3   5     9960.28     9958.27    230.15 o 
   6   3   5     2382.82     2463.75     75.28 o 
   7   3   5     1699.18     1697.88     81.19 o 
   8   3   5     4159.84     4265.23    143.99 o 
   9   3   5     2018.90     2031.10     98.58 o 
  10   3   5      424.17      439.64     38.00 o 
  11   3   5       74.95       46.82     17.78 o 
  12   3   5      226.26      222.44     35.37 o 
  13   3   5       43.49       18.22     18.05 o 
  14   3   5       20.06       -7.46     33.19 o 
 -13   4   5       74.76      105.47     41.09 o 
 -12   4   5      347.36      336.45     61.76 o 
 -11   4   5       77.28       78.35     20.24 o 
 -10   4   5      196.32      187.32     20.49 o 
  -9   4   5      126.51      149.14     22.06 o 
  -8   4   5     5965.75     5761.35    349.04 o 
  -7   4   5     1054.01     1042.52     36.82 o 
  -6   4   5     4461.86     4331.87     79.33 o 
  -5   4   5     1608.26     1648.54     42.92 o 
  -4   4   5     6265.21     6242.96     96.73 o 
  -3   4   5     2805.32     2834.46     55.64 o 
  -2   4   5    11727.96    12080.42    157.99 o 
  -1   4   5       73.96      103.30     10.46 o 
   0   4   5     2937.78     2758.42     55.50 o 
   1   4   5      212.99      244.54     30.11 o 
   2   4   5    10752.60    11051.84    222.67 o 
   3   4   5     2826.80     2779.45     93.83 o 
   4   4   5     5087.21     5127.31    138.83 o 
   5   4   5     1899.51     2172.65     82.78 o 
   6   4   5     4355.61     4560.03    107.92 o 
   7   4   5      867.49      948.19     56.81 o 
   8   4   5     6180.58     6053.11    172.94 o 
   9   4   5      192.37      271.36     35.63 o 
  10   4   5      250.22      274.30     29.96 o 
  11   4   5       89.55       72.83     35.56 o 
  12   4   5      234.61      203.50     40.38 o 
  13   4   5      106.58      129.81     47.23 o 
 -13   5   5      363.08      472.36     74.46 o 
 -12   5   5      157.72       83.60     37.86 o 
 -11   5   5      999.56      902.66     91.63 o 
 -10   5   5       47.45       50.20     14.55 o 
  -9   5   5      659.28      654.35     28.82 o 
  -8   5   5        9.56       23.77      8.68 o 
  -7   5   5     2575.07     2544.10     57.68 o 
  -6   5   5       96.07      120.05     12.67 o 
  -5   5   5     2081.78     1953.11     46.18 o 
  -4   5   5       65.69       83.87      9.98 o 
  -3   5   5     8569.70     8751.36    119.52 o 
  -2   5   5     1690.10     1681.68     41.57 o 
  -1   5   5    11785.43    11553.44    148.66 o 
   0   5   5     7228.83     6799.65    123.66 o 
   1   5   5    11904.25    11563.28    182.52 o 
   2   5   5     1762.93     1640.59     51.36 o 
   3   5   5     9803.98     9718.37    163.87 o 
   4   5   5      165.50      180.65     22.99 o 
   5   5   5     2090.67     2153.97     81.60 o 
   6   5   5      176.67      189.50     24.39 o 
   7   5   5     2094.24     2208.39     86.54 o 
   8   5   5       46.54       34.70     13.31 o 
   9   5   5      455.18      478.19     43.08 o 
  10   5   5       91.28      113.89     34.67 o 
  11   5   5      994.81      978.99     54.07 o 
  12   5   5      237.70      178.20     47.89 o 
  13   5   5      391.01      391.73     69.69 o 
 -13   6   5      130.30      103.72     48.67 o 
 -12   6   5      378.67      303.04     61.05 o 
 -11   6   5      233.88      268.58     55.64 o 
 -10   6   5      276.57      247.18     37.50 o 
  -9   6   5      360.71      322.36     25.39 o 
  -8   6   5     1038.63     1003.08     27.63 o 
  -7   6   5     1688.72     1706.46     42.97 o 
  -6   6   5     3810.91     3628.21     66.47 o 
  -5   6   5     1167.08     1107.96     32.48 o 
  -4   6   5     6281.37     6259.41    172.33 o 
  -3   6   5     4671.32     4685.65     78.55 o 
  -2   6   5     6148.55     6321.45     97.18 o 
  -1   6   5     1561.68     1678.05     43.74 o 
   0   6   5      160.11      244.47     20.17 o 
   1   6   5     1954.60     2079.43     60.55 o 
   2   6   5     6409.61     6413.46    121.64 o 
   3   6   5     4245.32     4299.21     93.59 o 
   4   6   5     6000.54     6401.63    212.78 o 
   5   6   5     1095.08     1072.53     54.97 o 
   6   6   5     3937.37     3806.50    116.00 o 
   7   6   5     1970.70     2009.08     80.24 o 
   8   6   5      894.99      863.93     51.72 o 
   9   6   5      522.78      592.97     44.81 o 
  10   6   5      465.02      512.30     85.88 o 
  11   6   5      125.51      118.05     41.61 o 
  12   6   5      429.17      482.91     74.76 o 
  13   6   5       82.92       44.29     32.22 o 
 -13   7   5       37.81       66.34     38.28 o 
 -12   7   5     1804.87     2046.51    150.53 o 
 -11   7   5      277.79      280.85     59.61 o 
 -10   7   5     1172.71     1421.01    116.05 o 
  -9   7   5      672.17      617.57     27.22 o 
  -8   7   5     2563.76     2573.53     54.50 o 
  -7   7   5     1484.61     1478.47     28.91 o 
  -6   7   5      276.55      279.05     21.18 o 
  -5   7   5     1192.72     1201.96     33.36 o 
  -4   7   5      442.49      459.24     20.77 o 
  -3   7   5      664.10      648.10     25.67 o 
  -2   7   5      267.08      296.88     18.41 o 
  -1   7   5     2206.32     2131.54     53.17 o 
   0   7   5      190.24      211.30     19.80 o 
   1   7   5     2413.91     2448.32     68.91 o 
   2   7   5      190.77      193.88     31.96 o 
   3   7   5      628.40      609.67     30.95 o 
   4   7   5      347.32      409.97     51.74 o 
   7   7   5     1799.92     1906.84     74.80 o 
   8   7   5     2506.78     2476.72     89.28 o 
   9   7   5      782.69      843.51     49.03 o 
  10   7   5     1140.67     1253.58     54.73 o 
  11   7   5      294.94      337.25     61.36 o 
  12   7   5     1961.59     1972.27    149.15 o 
  13   7   5       15.40       28.97     34.40 o 
 -12   8   5      154.41      205.77     51.46 o 
 -11   8   5      673.67      741.05     88.55 o 
 -10   8   5      917.66      970.39     97.90 o 
  -9   8   5      898.45     1160.47    103.41 o 
  -8   8   5      703.09      568.55     55.84 o 
  -7   8   5      770.40      763.27     52.59 o 
  -6   8   5      574.37      581.17     34.12 o 
  -5   8   5     2620.10     2586.88     50.50 o 
  -4   8   5      585.11      512.59     22.14 o 
  -3   8   5     1090.64     1102.98     43.16 o 
  -2   8   5     1169.43     1135.78     36.91 o 
  -1   8   5      964.44      902.67     34.07 o 
   0   8   5     2589.41     2531.92     73.07 o 
   1   8   5      886.04      869.50     63.37 o 
   2   8   5     1165.47     1254.57     48.06 o 
   3   8   5     1106.12     1177.07     81.18 o 
   9   8   5     1095.42     1216.42    104.42 o 
  10   8   5      766.19      679.41     81.33 o 
  11   8   5      829.59      898.73     99.87 o 
  12   8   5      100.38       36.69     26.91 o 
 -12   9   5     2170.37     2345.68    165.08 o 
 -11   9   5      229.05      242.03     54.41 o 
 -10   9   5      168.94      133.50     43.85 o 
  -9   9   5      110.10       60.30     35.41 o 
  -8   9   5      960.46      906.66     90.32 o 
  -7   9   5     1030.67      990.35     69.75 o 
  -6   9   5     1717.37     1705.95     58.36 o 
  -5   9   5       34.15       26.92     10.56 o 
  -4   9   5      222.21      207.42     14.30 o 
  -3   9   5      348.47      359.20     20.21 o 
  -2   9   5     1354.00     1336.28     41.62 o 
  -1   9   5      887.99      882.49     43.46 o 
   0   9   5      832.11      791.47     40.80 o 
   1   9   5      926.16      953.43     43.81 o 
   2   9   5     1245.77     1271.24     49.71 o 
   3   9   5      300.82      350.82     28.94 o 
   9   9   5       96.90       32.06     34.64 o 
  10   9   5      242.92      282.13     58.84 o 
  11   9   5      291.54      233.11     53.75 o 
  12   9   5     1986.18     2158.43    160.11 o 
 -11  10   5      919.67      988.75    107.05 o 
 -10  10   5      467.75      541.80     78.69 o 
  -9  10   5     1060.74     1148.00    105.90 o 
  -8  10   5      183.18      164.06     43.29 o 
  -7  10   5      127.62      106.40     37.47 o 
  -6  10   5     2175.24     2342.59     68.75 o 
  -5  10   5     1210.41     1136.31     47.41 o 
  -4  10   5     1424.19     1373.14     53.91 o 
  -3  10   5       51.68       48.67     13.63 o 
  -2  10   5       44.81       44.38     16.28 o 
  -1  10   5      314.14      327.85     30.24 o 
   0  10   5       35.10       47.00     12.53 o 
   1  10   5      382.50      361.89     28.59 o 
   2  10   5      110.76      118.16     29.37 o 
   3  10   5      106.10      102.09     17.27 o 
   4  10   5     1447.22     1390.84     51.97 o 
   8  10   5      163.40      180.24     46.80 o 
   9  10   5     1166.96     1200.07    108.15 o 
  10  10   5      401.25      505.11     74.81 o 
  11  10   5      814.91      720.81     90.54 o 
 -11  11   5      196.87      289.53     69.32 o 
 -10  11   5      340.68      375.67     67.54 o 
  -9  11   5      163.66      141.86     46.90 o 
  -8  11   5      629.03      597.09     77.40 o 
  -7  11   5      749.84      724.11     81.04 o 
  -6  11   5      818.12      833.70     82.27 o 
  -5  11   5     1598.12     1574.42     56.12 o 
  -4  11   5      543.16      509.40     33.12 o 
  -3  11   5     3296.75     3249.70     90.27 o 
  -2  11   5      607.33      361.70    296.16 o 
  -1  11   5      722.12      809.84     63.34 o 
   0  11   5      284.14      289.79     35.16 o 
   1  11   5      702.12      757.97     54.41 o 
   2  11   5      814.58      887.96     53.57 o 
   3  11   5     2750.86     2814.56     91.76 o 
   4  11   5      592.51      561.11     30.70 o 
   7  11   5      696.83      719.02     80.88 o 
   8  11   5      455.35      425.80     64.81 o 
   9  11   5      134.03      117.25     45.68 o 
  10  11   5      309.21      310.89     61.75 o 
  11  11   5      137.36      173.57     51.62 o 
 -10  12   5     1147.56     1074.87    108.89 o 
  -9  12   5      522.02      654.38     85.31 o 
  -8  12   5      202.74      186.83     46.32 o 
  -7  12   5      602.87      510.34     69.31 o 
  -6  12   5     1321.81     1423.15    108.79 o 
  -5  12   5      144.05       79.48     33.94 o 
  -4  12   5      656.42      698.28     72.66 o 
  -3  12   5     1670.26      320.05    812.65 o 
  -2  12   5     2561.22     2513.67    123.69 o 
  -1  12   5     1615.03     1640.77     94.63 o 
   0  12   5     3037.38     3197.52    128.68 o 
   1  12   5     1717.99     1754.81     86.43 o 
   2  12   5     2477.32     2697.98    102.04 o 
   3  12   5     1383.39     1490.50     64.30 o 
   4  12   5      911.91      916.37     38.38 o 
   6  12   5     1378.88     1235.99    100.74 o 
   7  12   5      569.45      602.20     75.04 o 
   8  12   5      172.42      142.83     42.01 o 
   9  12   5      558.03      560.62     78.81 o 
  10  12   5     1058.63      991.95    106.47 o 
  -9  13   5      493.23      614.14     83.17 o 
  -8  13   5      314.34      382.95     68.05 o 
  -7  13   5      995.56      875.94     90.84 o 
  -6  13   5      296.51      431.81     65.28 o 
  -5  13   5     2013.96     1995.91    126.85 o 
  -4  13   5     1301.68     1191.12     94.48 o 
  -3  13   5     1743.43     1813.64    112.58 o 
  -2  13   5       66.25       44.84     21.75 o 
  -1  13   5      897.21     1002.74     75.42 o 
   0  13   5      523.84      510.11     50.91 o 
   1  13   5      854.30      930.82     63.39 o 
   2  13   5       16.36       40.87     17.95 o 
   3  13   5     1982.46     2426.85     85.34 o 
   5  13   5     2408.33     1990.72    126.21 o 
   6  13   5      356.12      285.82     55.66 o 
   7  13   5      928.99     1047.07    100.80 o 
   8  13   5      263.02      270.26     58.38 o 
   9  13   5      587.24      622.15     86.16 o 
  -8  14   5      172.09      202.34     52.24 o 
  -7  14   5      817.33      744.08     86.12 o 
  -6  14   5     1011.95     1067.81     99.69 o 
  -5  14   5      147.83      158.95     40.81 o 
  -4  14   5     1106.00     1042.05     89.52 o 
  -3  14   5       19.72       20.10     26.28 o 
  -2  14   5     1104.14     1077.43     84.62 o 
  -1  14   5      388.29      436.09     51.92 o 
   0  14   5     3576.24     3783.70    147.39 o 
   1  14   5      329.14      397.02     42.70 o 
   2  14   5      903.02      969.36     60.14 o 
   3  14   5       53.60       86.35     32.03 o 
   4  14   5      966.87      854.57     82.05 o 
   5  14   5       79.28       65.69     35.39 o 
   6  14   5     1171.33     1180.30    104.07 o 
   7  14   5      872.71      795.65     91.36 o 
   8  14   5      352.87      392.22     69.48 o 
  -7  15   5      847.56      906.84     96.85 o 
  -6  15   5      500.75      611.61     77.52 o 
  -5  15   5       17.08       22.17     29.82 o 
  -4  15   5      260.65      247.06     49.94 o 
  -3  15   5     2387.46     2272.20    132.12 o 
  -2  15   5      496.92      509.02     38.24 o 
  -1  15   5      907.36      986.50     52.68 o 
   0  15   5      120.83       84.96     17.40 o 
   1  15   5     1006.70     1002.04    115.53 o 
   2  15   5      364.27      340.69     49.75 o 
   3  15   5     2878.17     2195.21    129.79 o 
   4  15   5      308.82      211.25     47.14 o 
   5  15   5       23.00       31.50     29.24 o 
   6  15   5      355.22      266.76     52.69 o 
   7  15   5      706.12      598.50     79.91 o 
  -6  16   5      297.04      339.67     60.56 o 
  -5  16   5      293.46      263.67     53.48 o 
  -4  16   5      225.02      237.59     50.22 o 
  -3  16   5       77.26       53.24     33.21 o 
  -2  16   5     1045.94      979.35     84.09 o 
  -1  16   5      150.78      180.00     36.56 o 
   0  16   5       13.43       54.94     18.62 o 
   1  16   5      106.89      112.88     33.22 o 
   2  16   5     1036.77      849.24     79.37 o 
   3  16   5      118.20      150.14     38.94 o 
   4  16   5      143.43      197.41     44.27 o 
   5  16   5      343.22      345.78     60.41 o 
   6  16   5      231.96      309.88     59.65 o 
  -4  17   5      600.87      609.49     73.90 o 
  -3  17   5      156.84      165.57     39.95 o 
  -2  17   5      394.51      396.97     55.50 o 
   1  17   5      254.00      149.85     36.23 o 
   2  17   5      471.07      443.29     58.37 o 
   3  17   5      118.52      119.44     38.64 o 
   4  17   5      676.83      723.35     80.09 o 
   0   0   6     7456.65     8199.15    200.06 o 
   1   0   6    10110.19    10699.08    173.09 o 
   2   0   6     7809.92     8392.07    144.17 o 
   3   0   6    11402.91    11721.96    155.06 o 
   4   0   6     4421.84     4403.84    103.19 o 
   5   0   6     2026.18      605.79    891.40 o 
   6   0   6     4315.29     4061.69    146.56 o 
   7   0   6     3505.66     3515.54    214.81 o 
   8   0   6     3136.21     3295.86    141.09 o 
   9   0   6       16.17        4.66     22.46 o 
  10   0   6        1.85        2.96     23.71 o 
  11   0   6      522.58      469.30     42.81 o 
  12   0   6      531.99      502.83     46.21 o 
  13   0   6       23.14       28.45     39.14 o 
  14   0   6        2.24        8.07     21.60 o 
 -14   1   6       16.28       18.05     24.84 o 
 -13   1   6      199.97      207.78     32.18 o 
 -12   1   6      233.15      153.91     27.76 o 
 -11   1   6      493.50      508.62     44.24 o 
 -10   1   6      211.42      153.11     37.26 o 
  -9   1   6      125.33      100.83     27.57 o 
  -8   1   6     1479.12     1410.68    112.03 o 
  -7   1   6      727.54      672.80     62.63 o 
  -6   1   6     2767.60     2496.23    114.78 o 
  -5   1   6     1753.06     1103.99    871.52 o 
  -4   1   6     6412.59     6137.35    101.58 o 
  -3   1   6      883.33      897.21     31.75 o 
  -2   1   6     8018.37     7807.70    112.17 o 
  -1   1   6     5288.11     5427.08    121.48 o 
   0   1   6     7576.38     7662.24    239.01 o 
   1   1   6     5427.34     5611.33    109.14 o 
   2   1   6     9399.86     9292.71    220.72 o 
   3   1   6      583.35      575.01     43.19 o 
   4   1   6     7232.28     5331.89   2434.25 o 
   5   1   6     1244.97     1330.56     72.95 o 
   6   1   6     3302.38     3069.41    120.41 o 
   7   1   6      463.32      443.13     34.59 o 
   8   1   6     1377.33     1204.16     79.37 o 
   9   1   6      241.24      241.14     37.61 o 
  10   1   6      200.60      157.84     36.22 o 
  11   1   6      438.86      437.06     49.51 o 
  12   1   6      264.08      273.36     34.53 o 
  13   1   6      180.14      177.91     30.82 o 
  14   1   6       19.18        1.50     18.03 o 
 -14   2   6      118.83      114.72     38.29 o 
 -13   2   6      192.71      183.77     31.96 o 
 -12   2   6      784.60      909.46     60.24 o 
 -11   2   6      689.41      705.25     79.39 o 
 -10   2   6      646.13      655.19     72.29 o 
  -9   2   6      154.26      149.83     40.10 o 
  -8   2   6     1009.01     1016.28     71.11 o 
  -7   2   6     2919.87     2984.51    137.10 o 
  -6   2   6     1057.61      271.32    574.55 o 
  -5   2   6     4372.96     4347.32     83.16 o 
  -4   2   6     1968.28     1948.57     49.69 o 
  -3   2   6    10183.68    10164.41    138.15 o 
  -2   2   6     1484.27     1581.95     41.16 o 
  -1   2   6     1929.59     1907.88     45.21 o 
   0   2   6     4188.64     4254.01     74.67 o 
   1   2   6     1587.14     1493.80     49.37 o 
   2   2   6     1813.95     1899.41     56.26 o 
   3   2   6     8751.63     8737.68    212.53 o 
   4   2   6     1615.98     1619.89     76.49 o 
   5   2   6     4266.16     4475.09    141.28 o 
   6   2   6     1205.52     1232.02     54.47 o 
   7   2   6     3574.77     3400.58    129.30 o 
   8   2   6      775.89      731.11     58.47 o 
   9   2   6      364.04      400.85     47.38 o 
  10   2   6      524.99      529.44     55.85 o 
  11   2   6      953.51      931.70     58.25 o 
  12   2   6      785.56      824.99     56.70 o 
  13   2   6      111.59       77.41     21.65 o 
  14   2   6      180.24      125.67     43.69 o 
 -13   3   6      843.10      948.09    100.12 o 
 -12   3   6     1350.31     1347.75     72.65 o 
 -11   3   6     2056.90     2107.09     97.76 o 
 -10   3   6      496.39      473.97     63.59 o 
  -9   3   6      926.02      974.65     61.68 o 
  -8   3   6     3058.07     3118.84    150.33 o 
  -7   3   6     1887.05     1789.27     64.25 o 
  -6   3   6     3504.97     3429.00    196.79 o 
  -5   3   6     3643.81     3644.80     73.41 o 
  -4   3   6     2780.99     2798.25     60.42 o 
  -3   3   6     3147.74     3389.25     66.03 o 
  -2   3   6     1954.91     1939.44     46.54 o 
  -1   3   6     1231.37     1325.53     37.51 o 
   0   3   6     4397.85     4538.92     95.29 o 
   1   3   6     1506.17     1606.81     42.84 o 
   2   3   6     2191.43     2246.22     70.71 o 
   3   3   6     3293.25     3623.22    117.55 o 
   4   3   6     3452.90     3625.73    119.76 o 
   5   3   6     3308.29     3366.08    116.83 o 
   6   3   6     2950.38     2983.50     87.85 o 
   7   3   6     1649.03     1599.81     81.50 o 
   8   3   6     3278.47     3421.78    129.97 o 
   9   3   6      889.27      944.25     67.76 o 
  10   3   6      379.07      406.62     47.76 o 
  11   3   6     2338.22     2245.37     89.82 o 
  12   3   6     1287.84     1356.69     71.62 o 
  13   3   6      971.79      934.62     65.63 o 
 -13   4   6      357.31      391.84     70.32 o 
 -12   4   6     1097.97      979.80     99.30 o 
 -11   4   6      982.87     1058.96     59.73 o 
 -10   4   6     1457.02     1426.83     68.13 o 
  -9   4   6     2101.49     2013.60    144.80 o 
  -8   4   6      996.60     1002.64    106.59 o 
  -7   4   6      287.05      293.05     24.99 o 
  -6   4   6     2779.78     2684.07     62.35 o 
  -5   4   6      846.80      847.90     32.08 o 
  -4   4   6      806.72      816.78     30.35 o 
  -3   4   6      690.61      740.49     28.07 o 
  -2   4   6     2623.35     2741.20     57.80 o 
  -1   4   6     2972.35     3218.02     63.60 o 
   0   4   6     1628.13     1766.68     45.42 o 
   1   4   6     2789.97     2994.82     75.61 o 
   2   4   6     2724.03     2916.41     61.29 o 
   3   4   6      593.84      734.45     37.95 o 
   4   4   6     1109.16     1134.59     60.77 o 
   5   4   6      796.38      820.59     52.29 o 
   6   4   6     3183.79     3071.25    111.44 o 
   7   4   6      330.33      262.51     32.71 o 
   8   4   6     1068.33     1099.47     68.36 o 
   9   4   6     2276.95     2212.62    102.11 o 
  10   4   6     1589.25     1689.70     92.61 o 
  11   4   6     1116.03     1213.70    220.32 o 
  12   4   6      659.68      731.45     51.85 o 
  13   4   6      346.06      254.92     58.07 o 
 -13   5   6      373.70      510.10     77.33 o 
 -12   5   6      203.84      422.94     72.60 o 
 -11   5   6      557.93      563.12     75.65 o 
 -10   5   6      342.74      381.90     34.26 o 
  -9   5   6      662.21      658.17     38.25 o 
  -8   5   6        5.80        6.42      6.97 o 
  -7   5   6     2289.20     2239.06    145.06 o 
  -6   5   6     1880.95     1786.87     53.02 o 
  -5   5   6     1055.55     1010.65     61.10 o 
  -4   5   6     2546.83     2491.24     55.85 o 
  -3   5   6      418.59      460.39     23.66 o 
  -2   5   6     2225.24     2353.10     53.69 o 
  -1   5   6     1379.25     1466.34     42.00 o 
   0   5   6     1289.80     1363.29     45.67 o 
   1   5   6     1478.53     1584.98     53.76 o 
   2   5   6     2147.64     2280.85     65.84 o 
   3   5   6      285.97      341.08     24.39 o 
   4   5   6     2785.35     2682.40     99.50 o 
   5   5   6     1247.39     1330.31     67.53 o 
   6   5   6     1613.46     1552.33     74.03 o 
   7   5   6     1966.30     2062.70     89.04 o 
   8   5   6       45.28       95.22     21.10 o 
   9   5   6      319.00      351.51     38.80 o 
  10   5   6      211.28      190.98     30.86 o 
  11   5   6      548.19      585.70     54.80 o 
  12   5   6      226.04      284.87     58.39 o 
  13   5   6      415.53      416.70     72.36 o 
 -13   6   6       95.46       58.89     43.37 o 
 -12   6   6      484.24      518.43     75.44 o 
 -11   6   6      748.50      796.59     88.91 o 
 -10   6   6     1826.45     1869.44     69.43 o 
  -9   6   6      665.93      677.99     32.30 o 
  -8   6   6     1103.73     1019.65    104.13 o 
  -7   6   6     2134.82     2153.42     53.00 o 
  -6   6   6      950.30      994.03     33.90 o 
  -5   6   6     2796.74     2744.55     59.70 o 
  -4   6   6      473.05      499.94     26.70 o 
  -3   6   6     2678.44     2793.46     60.38 o 
  -2   6   6     3310.98     3456.55     69.28 o 
  -1   6   6     1009.48      954.68     34.22 o 
   0   6   6       23.04        6.97      9.80 o 
   1   6   6      756.74      756.65     36.88 o 
   2   6   6     3557.58     3655.90    115.60 o 
   3   6   6     2402.14     2538.20     72.35 o 
   4   6   6      478.92      541.85     57.61 o 
   5   6   6     2356.28     2362.19     92.53 o 
   6   6   6      845.93      812.76     52.05 o 
   7   6   6     2209.42     2327.88     93.40 o 
   8   6   6     1638.45     1587.77     76.52 o 
   9   6   6      615.78      718.71     52.28 o 
  10   6   6     1968.42     2034.59     92.79 o 
  11   6   6      700.71      657.75     84.84 o 
  12   6   6      503.20      484.42     73.87 o 
  13   6   6       37.42       11.66     33.00 o 
 -12   7   6        4.48       37.43     31.66 o 
 -11   7   6      958.56     1149.14    109.25 o 
 -10   7   6      508.29      631.05     79.88 o 
  -9   7   6     1140.41     1157.92     45.96 o 
  -8   7   6       50.00       31.73     10.33 o 
  -7   7   6     2768.30     2847.48     59.64 o 
  -6   7   6     1728.24     1658.02     52.11 o 
  -5   7   6     2312.57     2349.39     53.85 o 
  -4   7   6     2904.17     2944.73     62.22 o 
  -3   7   6     1425.23     1506.93     43.23 o 
  -2   7   6     2241.47     2040.65     52.19 o 
  -1   7   6       32.14       34.07      8.10 o 
   0   7   6     4086.78     4010.94    109.19 o 
   1   7   6      123.99      132.85     17.48 o 
   2   7   6     2713.44     2747.46     76.84 o 
   3   7   6     1247.85     1296.05     49.94 o 
   7   7   6     2655.87     2706.94    100.47 o 
   8   7   6       44.91       51.88     19.20 o 
   9   7   6      980.62      998.66     60.21 o 
  10   7   6      475.30      432.16     34.51 o 
  11   7   6      681.66      717.46     88.54 o 
  12   7   6       18.80      -21.03     32.66 o 
 -12   8   6      232.89      302.65     67.74 o 
 -11   8   6       80.53       60.74     37.28 o 
 -10   8   6      704.03      670.18     85.78 o 
  -9   8   6     1402.53     1551.99    120.32 o 
  -8   8   6      970.72     1010.71     94.96 o 
  -7   8   6     2400.02     2406.33    114.98 o 
  -6   8   6     1150.63     1241.37     35.28 o 
  -5   8   6      314.99      308.19     33.71 o 
  -4   8   6      960.62      914.32     32.68 o 
  -3   8   6     3610.40     3493.38     99.88 o 
  -2   8   6      601.85      551.33     39.09 o 
  -1   8   6     2041.56     1875.49     59.71 o 
   0   8   6     2363.23     2363.87     72.68 o 
   1   8   6     2058.42     2067.55     67.34 o 
   2   8   6      585.84      615.29     35.51 o 
   3   8   6     3589.12     3513.12    109.47 o 
  10   8   6      672.55      687.82     81.59 o 
  11   8   6      181.48      134.81     48.93 o 
  12   8   6      322.50      349.92     69.23 o 
 -12   9   6       72.66       82.54     42.64 o 
 -11   9   6      232.80      329.09     59.61 o 
 -10   9   6     1128.75     1263.94    116.57 o 
  -9   9   6      748.58      874.21     93.24 o 
  -8   9   6     1821.26     1925.61    131.31 o 
  -7   9   6      264.02      323.50     27.23 o 
  -6   9   6     2124.21     2051.13     50.17 o 
  -5   9   6      928.52      962.38     31.61 o 
  -4   9   6     1887.01     1901.02     49.00 o 
  -3   9   6     2216.09     2259.90     56.28 o 
  -2   9   6     1757.64     1663.49     57.87 o 
  -1   9   6      307.16      295.37     25.94 o 
   0   9   6     3875.52     3823.27     99.22 o 
   1   9   6      258.50      226.62     23.63 o 
   2   9   6     1502.41     1622.06     59.45 o 
   3   9   6     1944.82     1950.86     77.98 o 
   4   9   6     1730.23     1723.96     67.77 o 
  10   9   6     1384.64     1442.22    124.60 o 
  11   9   6      192.83      189.80     53.44 o 
  12   9   6       36.31       49.51     44.02 o 
 -11  10   6      233.91      390.39     70.53 o 
 -10  10   6      330.32      373.93     70.65 o 
  -9  10   6      518.37      488.29     71.04 o 
  -8  10   6      397.74      466.30     69.80 o 
  -7  10   6     2406.60     2347.48    142.73 o 
  -6  10   6     1436.39     1512.44    106.79 o 
  -5  10   6     1567.26     1557.51     60.27 o 
  -4  10   6     1962.14     1954.18     55.61 o 
  -3  10   6     2987.28     2881.50     75.79 o 
  -2  10   6      372.75      373.13     29.76 o 
  -1  10   6     3575.78     3623.42     98.18 o 
   0  10   6      131.36      129.27     39.98 o 
   1  10   6     3228.54     3527.48    114.03 o 
   2  10   6      575.78      653.83     47.50 o 
   3  10   6     3073.94     3199.28    104.96 o 
   4  10   6     2174.69     2251.30     78.55 o 
   9  10   6      489.84      441.34     68.25 o 
  10  10   6      458.30      451.72     71.43 o 
  11  10   6      261.46      400.52     73.48 o 
 -10  11   6      197.34      241.10     59.30 o 
  -9  11   6      931.67      871.74     94.43 o 
  -8  11   6     1356.99     1404.06    115.64 o 
  -7  11   6      562.86      498.21     69.06 o 
  -6  11   6      343.90      415.65     61.65 o 
  -5  11   6      348.07      373.86     56.19 o 
  -4  11   6      832.81      713.32    151.14 o 
  -3  11   6     1867.04     1059.30    618.57 o 
  -2  11   6     2052.36     2004.12     71.44 o 
  -1  11   6     1896.32     1904.76     62.44 o 
   0  11   6      460.00      490.93     35.90 o 
   1  11   6     1984.92     2121.49     96.07 o 
   2  11   6     2335.77     2510.86     98.53 o 
   3  11   6     1850.91     1965.20     78.43 o 
   4  11   6      741.13      797.86     42.87 o 
   8  11   6     1463.41     1321.09    111.73 o 
   9  11   6      927.36      962.42     99.90 o 
  10  11   6      130.88      206.17     54.18 o 
 -10  12   6       96.77       76.44     39.09 o 
  -9  12   6       86.45       34.91     37.02 o 
  -8  12   6      723.89      665.31     83.13 o 
  -7  12   6        4.70       -7.85     28.57 o 
  -6  12   6      556.65      638.43     74.13 o 
  -5  12   6     1274.56     1338.84    104.34 o 
  -4  12   6      454.57      554.32     64.47 o 
  -3  12   6     1908.16     1959.66    115.77 o 
  -2  12   6       61.16       65.72     26.75 o 
  -1  12   6      180.31      170.14     23.77 o 
   0  12   6       55.82      128.96     28.91 o 
   1  12   6      215.08      254.24     36.20 o 
   2  12   6       26.96       45.58     18.99 o 
   3  12   6     1655.61     1763.56     74.50 o 
   4  12   6      466.49      523.45     33.61 o 
   8  12   6      858.07      838.25     92.01 o 
   9  12   6       29.18       -1.44     35.11 o 
  10  12   6      141.02      169.92     53.70 o 
  -9  13   6       84.11       74.58     40.15 o 
  -8  13   6      727.47      969.71    102.66 o 
  -7  13   6      258.10      287.85     56.21 o 
  -6  13   6      134.56      190.53     49.69 o 
  -5  13   6      459.03      408.74     60.91 o 
  -4  13   6      396.78      416.96     59.58 o 
  -3  13   6      205.63      249.06     46.43 o 
  -2  13   6      245.49      202.97     39.65 o 
  -1  13   6      137.47      152.61     35.36 o 
   0  13   6      104.06       63.44     21.78 o 
   1  13   6      112.26      134.05     28.82 o 
   2  13   6      209.90      192.42     28.31 o 
   3  13   6      270.78      297.05     30.24 o 
   7  13   6      179.30      188.01     48.10 o 
   8  13   6      607.02      566.14     77.75 o 
   9  13   6       83.04       87.21     44.27 o 
  -8  14   6      445.46      542.29     80.01 o 
  -7  14   6      136.93      230.63     54.10 o 
  -6  14   6      563.29      618.52     78.58 o 
  -5  14   6      180.27      178.84     43.35 o 
  -4  14   6      171.86      206.73     46.76 o 
  -3  14   6       53.14       80.77     32.84 o 
  -2  14   6      296.90      321.43     48.39 o 
  -1  14   6       34.61       41.93     19.77 o 
   0  14   6      126.09      105.34     28.90 o 
   1  14   6       12.91       14.42     17.22 o 
   2  14   6      231.00      228.45     30.98 o 
   5  14   6      148.71       70.35     31.05 o 
   6  14   6      701.64      765.44     85.90 o 
   7  14   6      181.29      172.57     44.22 o 
   8  14   6      545.46      514.89     76.68 o 
  -7  15   6      244.32      299.03     61.36 o 
  -6  15   6       22.84       -0.99     27.06 o 
  -5  15   6      217.00      251.94     50.72 o 
  -4  15   6      595.51      610.90     74.18 o 
  -3  15   6      503.92      489.18     64.16 o 
  -2  15   6     1046.41     1006.94     84.62 o 
  -1  15   6      693.36      706.26     66.94 o 
   0  15   6       17.68       11.82     18.77 o 
   1  15   6      701.02      786.28     61.20 o 
   3  15   6      432.84      397.52     57.08 o 
   4  15   6      634.63      740.21     80.76 o 
   5  15   6      160.67      196.21     47.04 o 
   6  15   6       43.92       55.97     36.09 o 
   7  15   6      253.92      255.73     55.93 o 
  -5  16   6      943.44      955.53     94.82 o 
  -4  16   6      173.93      233.39     50.54 o 
  -3  16   6     1325.12     1510.71    110.51 o 
  -2  16   6      457.35      439.92     57.67 o 
  -1  16   6      429.72      483.14     57.45 o 
   0  16   6       21.91       54.20     25.27 o 
   1  16   6      402.82      500.75     57.77 o 
   2  16   6      309.10      291.87     46.63 o 
   3  16   6      927.40      813.36     81.31 o 
   4  16   6      295.30      192.51     45.96 o 
   5  16   6      891.02      823.85     89.03 o 
  -3  17   6      453.04      571.41     69.29 o 
  -2  17   6      170.69      161.55     38.70 o 
   1  17   6        5.34       20.79     19.95 o 
   2  17   6      136.93      142.46     38.17 o 
   3  17   6      551.72      490.27     66.51 o 
   1   0   7      669.11      649.32     34.40 o 
   2   0   7    14442.27    15761.41    301.20 o 
   3   0   7       24.82       65.95     10.51 o 
   4   0   7    13287.14    13836.06    327.18 o 
   5   0   7      616.54      701.45     55.54 o 
   6   0   7     3464.49     3550.85    138.94 o 
   7   0   7      467.47      440.79     49.17 o 
   8   0   7      356.48      431.11     52.25 o 
   9   0   7       37.99       60.81     27.88 o 
  10   0   7     1990.68     2069.44    120.90 o 
  11   0   7        4.74      -28.82     29.07 o 
  12   0   7      790.04      877.33     78.17 o 
  13   0   7       51.55       54.29     30.28 o 
 -13   1   7     1081.07     1024.27     67.83 o 
 -12   1   7      458.04      405.44     42.84 o 
 -11   1   7     1778.12     1717.29    117.84 o 
 -10   1   7      366.56      398.06     57.04 o 
  -9   1   7     3229.32     3205.40    150.59 o 
  -8   1   7      153.74      136.35     33.13 o 
  -7   1   7     2439.05     2535.52     87.52 o 
  -6   1   7     1163.22     1065.19     74.67 o 
  -5   1   7      714.38      690.67     38.23 o 
  -4   1   7      843.24     1020.93     43.24 o 
  -3   1   7      967.60     1160.62     46.54 o 
  -2   1   7     4073.29     4349.26     96.93 o 
  -1   1   7     2215.59     2451.89     83.37 o 
   0   1   7     4507.28     4335.27     98.32 o 
   1   1   7     2224.35     2575.73     71.20 o 
   2   1   7     4755.85     4984.62    151.63 o 
   3   1   7      952.01     1107.61     45.87 o 
   4   1   7      652.72      760.80     55.75 o 
   5   1   7      788.74      841.78     60.06 o 
   6   1   7     1127.45     1089.03     52.63 o 
   7   1   7     2767.01     2669.53    119.79 o 
   8   1   7       80.97      110.71     28.32 o 
   9   1   7     3152.44     3048.56    139.01 o 
  10   1   7      333.85      341.93     48.54 o 
  11   1   7     1805.27     1761.50    111.59 o 
  12   1   7      542.79      606.35     82.97 o 
  13   1   7      958.08      921.79     72.37 o 
 -13   2   7       91.24       47.31     31.95 o 
 -12   2   7      725.84      765.14     60.12 o 
 -11   2   7      197.13      199.09     47.39 o 
 -10   2   7      718.40      651.49     71.25 o 
  -9   2   7     2252.30     2282.00    128.67 o 
  -8   2   7       54.58       22.54     22.22 o 
  -7   2   7     5683.06     5276.04    143.25 o 
  -6   2   7      625.37      521.93     34.11 o 
  -5   2   7     6897.86     6595.55    113.58 o 
  -4   2   7      299.58      370.29     26.43 o 
  -3   2   7    10335.54    10863.93    149.84 o 
  -2   2   7      159.83      173.91     16.78 o 
  -1   2   7     2356.12     2439.22     68.18 o 
   0   2   7       33.31       40.09      9.16 o 
   1   2   7     2547.52     2647.20     72.95 o 
   2   2   7      226.75      232.30     22.11 o 
   3   2   7    10171.86    10787.96    256.54 o 
   4   2   7      228.49      284.80     33.45 o 
   5   2   7     6596.53     6603.22    141.77 o 
   6   2   7      589.54      461.09     45.72 o 
   7   2   7     5789.19     5591.93    178.92 o 
   8   2   7        5.85       18.83     20.25 o 
   9   2   7     2160.87     2031.28    108.12 o 
  10   2   7      492.02      530.81     58.22 o 
  11   2   7      132.78       65.85     28.32 o 
  12   2   7      842.62      778.06     56.78 o 
  13   2   7       60.93       93.40     27.39 o 
 -13   3   7      948.61      830.46     94.99 o 
 -12   3   7      395.37      434.76     48.28 o 
 -11   3   7       17.14        5.69     34.66 o 
 -10   3   7      518.24      482.68     66.59 o 
  -9   3   7      446.45      434.87     34.86 o 
  -8   3   7      380.64      335.11     24.70 o 
  -7   3   7      440.48      430.73     32.18 o 
  -6   3   7     1818.70     1653.39     60.97 o 
  -5   3   7      714.64      716.00     45.41 o 
  -4   3   7     4616.63     4635.35    100.87 o 
  -3   3   7     2133.47     2095.40     52.52 o 
  -2   3   7     7822.10     7875.63    117.84 o 
  -1   3   7      126.90      145.83     13.90 o 
   0   3   7    10589.36    10758.74    180.13 o 
   1   3   7       64.29       69.75     10.77 o 
   2   3   7     7298.01     7247.34    189.31 o 
   3   3   7     2232.47     2298.61     95.81 o 
   4   3   7     4271.73     4281.59    138.85 o 
   5   3   7      869.39      847.70     58.55 o 
   6   3   7     2269.61     2166.74     98.98 o 
   7   3   7      295.55      336.62     38.77 o 
   8   3   7      229.53      214.28     34.76 o 
   9   3   7      295.23      432.24     48.42 o 
  10   3   7      500.49      467.65     52.41 o 
  11   3   7        3.98       -8.68     19.11 o 
  12   3   7      410.95      408.68     95.45 o 
  13   3   7      806.18      744.12     56.48 o 
 -13   4   7      221.42      281.14     57.48 o 
 -12   4   7      301.91      306.45     61.37 o 
 -11   4   7      368.63      348.77     36.81 o 
 -10   4   7      533.54      589.32     72.31 o 
  -9   4   7      632.83      634.87     34.80 o 
  -8   4   7     2823.61     2682.27     84.26 o 
  -7   4   7     4849.24     4843.64    209.16 o 
  -6   4   7     1489.86     1408.24     54.97 o 
  -5   4   7      647.96      596.21     33.41 o 
  -4   4   7     1005.60      947.36     34.61 o 
  -3   4   7     7177.77     7317.12    113.44 o 
  -2   4   7     1415.02     1526.43     43.65 o 
  -1   4   7     4162.38     3860.04     74.95 o 
   0   4   7      547.24      516.00     25.36 o 
   1   4   7     4094.29     3897.20     93.80 o 
   2   4   7     1428.15     1495.60     44.92 o 
   3   4   7     7653.21     7913.11    146.67 o 
   4   4   7      833.20      856.30     56.95 o 
   5   4   7     1273.48     1268.88     70.64 o 
   6   4   7     1727.46     1873.88     88.67 o 
   7   4   7     4414.14     4571.90    152.54 o 
   8   4   7     2909.19     2850.50    119.40 o 
   9   4   7      880.00      900.26     66.97 o 
  10   4   7      579.69      635.84     59.00 o 
  11   4   7      228.00      252.25     39.83 o 
  12   4   7      324.72      348.19     37.47 o 
  13   4   7      283.84      227.51     56.65 o 
 -13   5   7       97.47       81.32     37.26 o 
 -12   5   7      223.04      286.72     61.70 o 
 -11   5   7      250.41      246.33     57.13 o 
 -10   5   7      129.06      229.24     54.89 o 
  -9   5   7      201.44      230.74     20.33 o 
  -8   5   7      860.47      898.23     45.13 o 
  -7   5   7      281.54      284.67     24.73 o 
  -6   5   7     4240.90     4077.00     86.24 o 
  -5   5   7     2416.90     2352.95    110.18 o 
  -4   5   7     6853.08     6320.25    104.63 o 
  -3   5   7      963.69     1053.51     36.42 o 
  -2   5   7     3681.45     3643.67     73.28 o 
  -1   5   7     1144.23     1243.86     48.78 o 
   0   5   7      706.91      596.83     64.58 o 
   1   5   7     1133.95     1112.68     68.41 o 
   2   5   7     2896.30     2860.46     79.99 o 
   3   5   7     1132.41     1284.28     42.16 o 
   4   5   7     7187.96     7037.28    192.78 o 
   5   5   7     2700.97     2746.84    107.44 o 
   6   5   7     4543.15     4603.37    148.55 o 
   7   5   7      390.42      481.46     44.45 o 
   8   5   7     1148.32     1347.46     76.73 o 
   9   5   7      217.75      211.40     31.84 o 
  10   5   7      195.38      243.44     36.96 o 
  11   5   7      269.13      284.65     40.08 o 
  12   5   7      204.38      180.98     46.42 o 
  13   5   7       66.11       70.74     36.99 o 
 -13   6   7      140.86      144.31     48.84 o 
 -12   6   7      446.12      448.30     74.28 o 
 -11   6   7     1973.83     2066.72    146.16 o 
 -10   6   7      736.05      999.51     99.24 o 
  -9   6   7      977.27      927.49     90.80 o 
  -8   6   7      556.17      554.60     33.99 o 
  -7   6   7     2557.67     2574.41     73.85 o 
  -6   6   7     1137.76     1112.57    101.35 o 
  -5   6   7      584.09      588.00     32.67 o 
  -4   6   7      337.05      287.83     41.18 o 
  -3   6   7     3254.97     3134.04     81.41 o 
  -2   6   7      622.09      592.73     33.77 o 
  -1   6   7     7724.86     7456.42    117.57 o 
   0   6   7      400.93      407.48     28.86 o 
   1   6   7     8028.33     7953.17    200.32 o 
   2   6   7      619.44      595.81     50.43 o 
   3   6   7     2995.34     3046.04     85.21 o 
   5   6   7      819.89      913.10     59.32 o 
   6   6   7     1152.81     1107.62     66.15 o 
   7   6   7     2563.10     2569.67    104.97 o 
   8   6   7      340.64      342.49     38.60 o 
   9   6   7     1182.19     1216.25     72.80 o 
  10   6   7      627.26      698.56     56.28 o 
  11   6   7     1944.08     1891.95    139.58 o 
  12   6   7      505.77      478.50     74.45 o 
  13   6   7      108.36      117.36     46.73 o 
 -12   7   7      463.75      489.64     75.07 o 
 -11   7   7      277.94      435.18     73.25 o 
 -10   7   7      293.50      357.66     62.87 o 
  -9   7   7      391.11      453.82     70.00 o 
  -8   7   7     5000.68     4882.75    128.65 o 
  -7   7   7     1663.65     1676.45     59.19 o 
  -6   7   7     2592.59     2549.06     65.67 o 
  -5   7   7     2538.91     2442.10     65.32 o 
  -4   7   7     2506.66     2528.63     68.61 o 
  -3   7   7     3101.48     3252.70    132.50 o 
  -2   7   7     4628.28     4637.60    150.40 o 
  -1   7   7      177.71      187.27     20.89 o 
   0   7   7     3235.86     3203.85     87.47 o 
   1   7   7      133.75      126.92     21.03 o 
   2   7   7     4914.20     5025.45    136.98 o 
   3   7   7     3029.97     3072.63    108.33 o 
   6   7   7     2272.05     2398.50     99.28 o 
   7   7   7     1455.63     1525.10     77.87 o 
   8   7   7     4940.62     5215.56    159.64 o 
   9   7   7      245.22      251.63     33.30 o 
  10   7   7      200.36      237.96     33.58 o 
  11   7   7      267.49      336.30     64.67 o 
  12   7   7      517.33      485.40     77.88 o 
 -12   8   7       61.63      188.83     60.76 o 
 -11   8   7        5.08       34.81     33.67 o 
 -10   8   7     1909.14     2333.59    156.35 o 
  -9   8   7      352.73      389.14     64.63 o 
  -8   8   7     1813.03     2096.11    137.48 o 
  -7   8   7      119.30      102.50     18.58 o 
  -6   8   7      673.62      722.95     34.63 o 
  -5   8   7     1405.24     1393.14     61.55 o 
  -4   8   7      657.26      644.89     35.11 o 
  -3   8   7      618.93      559.29     33.88 o 
  -2   8   7      647.95      651.05     37.58 o 
  -1   8   7      704.82      763.92     41.38 o 
   0   8   7       29.02       38.20     34.12 o 
   1   8   7      489.40      584.57     49.33 o 
   2   8   7      548.28      538.37     34.91 o 
   3   8   7      521.04      554.66     43.24 o 
   4   8   7      797.38      849.88     51.66 o 
   9   8   7      460.75      497.40     42.84 o 
  11   8   7       16.02      -13.70     30.19 o 
  12   8   7      145.55      103.00     47.29 o 
 -11   9   7     1079.60     1252.26    120.98 o 
 -10   9   7      128.10      133.32     46.47 o 
  -9   9   7       72.14      122.87     43.69 o 
  -8   9   7       28.41       15.78     29.37 o 
  -7   9   7     1318.67     1519.04    114.84 o 
  -6   9   7     1240.48     1165.52     41.87 o 
  -5   9   7      265.67      277.10     35.30 o 
  -4   9   7      984.44      921.28     55.36 o 
  -3   9   7       29.15       22.61     11.55 o 
  -2   9   7       21.58       28.90     19.49 o 
  -1   9   7       99.20       69.36     16.09 o 
   0   9   7      533.82      547.01     29.88 o 
   1   9   7      121.95      143.79     19.89 o 
   2   9   7       23.28       21.34     15.51 o 
   3   9   7       47.02       52.36     16.53 o 
   4   9   7     1020.46     1063.02     57.77 o 
  10   9   7      103.00       89.26     41.59 o 
  11   9   7     1239.96     1304.81    124.35 o 
 -11  10   7      603.28      685.35     92.20 o 
 -10  10   7      534.26      619.75     85.34 o 
  -9  10   7      152.49       84.47     36.97 o 
  -8  10   7      151.05      215.84     50.75 o 
  -7  10   7      405.24      393.72     62.47 o 
  -6  10   7     1434.57     1461.39    108.92 o 
  -5  10   7      188.80      211.06     19.56 o 
  -4  10   7      426.84      415.18     29.28 o 
  -3  10   7      269.99      261.68     41.98 o 
  -2  10   7      394.51      332.64     28.93 o 
  -1  10   7     2118.52     2076.98     96.48 o 
   0  10   7      195.07      186.54     24.05 o 
   1  10   7     2003.74     2157.44     97.68 o 
   2  10   7      361.02      334.02     35.70 o 
   3  10   7      323.83      338.37     34.11 o 
   4  10   7      465.89      502.76     39.60 o 
  10  10   7      517.29      481.68     78.06 o 
  11  10   7      618.99      580.49     86.37 o 
 -10  11   7      193.39      248.11     57.10 o 
  -9  11   7      850.22     1067.19    107.98 o 
  -8  11   7      375.69      352.90     66.50 o 
  -7  11   7     1493.33     1441.62    116.79 o 
  -6  11   7      273.17      241.25     50.63 o 
  -5  11   7      510.74      492.25     65.24 o 
  -4  11   7     1637.87     1630.16    110.67 o 
  -3  11   7      553.96      541.87     36.26 o 
  -2  11   7      863.33      860.01     38.08 o 
  -1  11   7      119.12      155.45     22.10 o 
   0  11   7     1532.76     1519.42     64.55 o 
   1  11   7      117.61      148.36     29.42 o 
   2  11   7      750.92      847.24     57.95 o 
   3  11   7      529.67      573.04     44.33 o 
   4  11   7     2087.99     2114.45     81.96 o 
   9  11   7      895.52     1083.19    107.62 o 
  10  11   7      136.48      147.93     47.16 o 
  -9  12   7      122.35      242.25     56.55 o 
  -8  12   7       60.53      137.51     47.12 o 
  -7  12   7      851.23      881.00     91.49 o 
  -6  12   7      539.68      574.84     74.98 o 
  -5  12   7     1824.83     1838.39    123.43 o 
  -4  12   7      413.76      420.98     58.00 o 
  -3  12   7     1077.72     1172.32     91.65 o 
  -2  12   7      105.42       87.48     14.31 o 
  -1  12   7      132.27      144.44     20.45 o 
   0  12   7     1629.90     1557.00     90.08 o 
   1  12   7      284.63      311.94     39.15 o 
   2  12   7      158.05      197.30     31.40 o 
   3  12   7      778.93      879.61     55.23 o 
   4  12   7      373.54      399.47     33.31 o 
   9  12   7       68.18       79.42     41.34 o 
  -9  13   7       41.83      110.04     41.48 o 
  -8  13   7     1523.92     1482.14    126.15 o 
  -7  13   7        7.56        9.37     36.60 o 
  -6  13   7      211.51      217.39     49.27 o 
  -5  13   7        9.65      -15.72     27.36 o 
  -4  13   7     1610.91     1477.69    109.52 o 
  -3  13   7      252.40      244.66     47.60 o 
  -2  13   7     1641.59     1617.58    103.67 o 
  -1  13   7      302.18      297.37     43.14 o 
   0  13   7     4542.13     4613.04    169.03 o 
   1  13   7      328.25      425.16     45.62 o 
   2  13   7     1639.47     1928.10     91.28 o 
   3  13   7      295.31      320.52     34.90 o 
   8  13   7     1499.65     1426.07    123.91 o 
   9  13   7       21.81       41.07     31.15 o 
  -8  14   7        7.90       -5.80     38.04 o 
  -7  14   7      446.80      385.25     65.60 o 
  -6  14   7      414.11      393.86     64.19 o 
  -5  14   7     1809.42     1912.45    132.02 o 
  -4  14   7     1212.32     1279.62    103.91 o 
  -3  14   7     1272.34     1193.58     95.52 o 
  -2  14   7      463.71      430.65     57.79 o 
  -1  14   7      885.43      943.75     75.76 o 
   0  14   7      161.65      188.18     36.05 o 
   1  14   7      958.64     1053.91     72.43 o 
   2  14   7      402.59      520.12     48.28 o 
   7  14   7      423.08      354.01     63.07 o 
   8  14   7       19.65      102.65     42.24 o 
  -6  15   7      505.98      484.93     72.10 o 
  -5  15   7        0.14       15.75     30.29 o 
  -4  15   7     1511.54     1557.98    116.25 o 
  -3  15   7       11.07      -12.38     25.50 o 
  -2  15   7      837.65      802.72     75.50 o 
  -1  15   7       23.04       26.81     24.90 o 
   0  15   7     1422.09     1650.52     97.68 o 
   5  15   7        5.31       -4.70     29.12 o 
   6  15   7      454.86      467.92     69.94 o 
  -5  16   7      103.97      205.43     51.64 o 
  -4  16   7       60.33      106.40     37.87 o 
  -3  16   7     1083.99      961.44     87.07 o 
  -2  16   7       30.66       -7.03     23.41 o 
  -1  16   7     1423.14     1608.20    103.01 o 
   3  16   7     1104.08      952.10     90.42 o 
   4  16   7       54.87       80.62     31.75 o 
   5  16   7      107.29       75.34     33.81 o 
   1  17   7        3.69      -26.31     26.31 o 
   2  17   7       10.94       -2.87     22.73 o 
   0   0   8     2633.76     2582.11    108.50 o 
   1   0   8     2168.27     1965.13     65.64 o 
   2   0   8     1031.17      977.74     59.06 o 
   3   0   8     5806.89     6101.91    128.47 o 
   4   0   8     3982.31     3714.45     96.00 o 
   5   0   8       20.82       21.97     15.31 o 
   6   0   8     2551.31     2554.15     87.33 o 
   7   0   8      582.91      485.52     54.01 o 
   8   0   8     7213.05     6843.08    225.04 o 
   9   0   8        9.28       48.82     29.30 o 
  10   0   8     1179.61     1220.91     94.22 o 
  11   0   8      555.29      507.61     64.43 o 
  12   0   8       31.02        3.24     17.31 o 
  13   0   8      368.08      339.65     42.55 o 
 -13   1   8      535.87      517.81     50.10 o 
 -12   1   8       87.71       79.25     45.85 o 
 -11   1   8      447.80      451.12     64.27 o 
 -10   1   8       54.23       17.24     24.06 o 
  -9   1   8      573.97      565.68     64.16 o 
  -8   1   8     1558.23     1669.76    105.57 o 
  -7   1   8      932.51      979.44     50.80 o 
  -6   1   8     1388.23     1442.97     50.39 o 
  -5   1   8     1586.41     1451.89     58.50 o 
  -4   1   8     4620.28     4716.16    110.62 o 
  -3   1   8     1740.25     1656.42     59.03 o 
  -2   1   8      462.21      407.84     29.03 o 
  -1   1   8     6732.16     6759.20    134.04 o 
   0   1   8     1237.82     1207.82     50.97 o 
   1   1   8     7446.23     7391.79    145.87 o 
   2   1   8      360.85      278.87     34.69 o 
   3   1   8     1848.71     1768.88     62.43 o 
   4   1   8     4191.45     4184.84    104.78 o 
   5   1   8     1596.66     1558.74     64.80 o 
   6   1   8     1635.81     1650.08     92.00 o 
   7   1   8     1531.11     1652.66     95.43 o 
   8   1   8     1691.67     1697.65    100.93 o 
   9   1   8      919.49      901.54     76.31 o 
  10   1   8      133.53      128.77     37.29 o 
  11   1   8      563.89      604.41     68.94 o 
  12   1   8      150.00      177.08     43.29 o 
  13   1   8      562.15      456.12     46.70 o 
 -13   2   8      261.93      206.83     50.04 o 
 -12   2   8       88.75       67.42     25.96 o 
 -11   2   8      209.92      282.76     51.51 o 
 -10   2   8     1402.39     1484.46    111.05 o 
  -9   2   8      364.40      483.24     61.79 o 
  -8   2   8      810.65      779.72     47.26 o 
  -7   2   8     2158.76     2137.64     75.64 o 
  -6   2   8     1801.31     1763.40     55.48 o 
  -5   2   8     1175.19     1177.86     52.02 o 
  -4   2   8     1141.73     1190.44     50.58 o 
  -3   2   8     6693.67     6812.10    136.11 o 
  -2   2   8     7491.84     7649.01    262.03 o 
  -1   2   8     1418.83     1401.93    120.40 o 
   0   2   8     3612.81     4032.26     80.73 o 
   1   2   8     1158.65     1165.38     81.28 o 
   2   2   8     7605.17     7818.50    151.83 o 
   3   2   8     7191.58     7511.07    208.57 o 
   4   2   8     1734.51     1830.50     92.24 o 
   5   2   8     1332.00     1371.23     59.87 o 
   6   2   8     1684.64     1642.02     90.35 o 
   7   2   8     1858.29     1836.64     99.13 o 
   8   2   8      929.69      945.29     72.87 o 
   9   2   8      202.17      141.21     33.63 o 
  10   2   8     1417.72     1537.29     99.65 o 
  11   2   8      184.85      186.41     40.96 o 
  12   2   8      195.44      221.21     44.93 o 
  13   2   8      342.77      321.80     40.73 o 
 -13   3   8      879.51      983.93    102.27 o 
 -12   3   8     1259.79     1235.72    164.34 o 
 -11   3   8     1251.95     1114.36    100.67 o 
 -10   3   8      535.54      467.51     64.95 o 
  -9   3   8      731.61      767.87     46.85 o 
  -8   3   8     4173.92     3829.32    161.10 o 
  -7   3   8     1638.35     1636.89     54.35 o 
  -6   3   8     1426.70     1331.49     56.58 o 
  -5   3   8     3286.77     3343.67    117.16 o 
  -4   3   8      280.20      314.30     25.96 o 
  -3   3   8     3128.36     3115.05     76.70 o 
  -2   3   8     5818.06     5865.24    144.38 o 
  -1   3   8      232.93      200.27     22.06 o 
   0   3   8     6811.77     7130.59    204.36 o 
   1   3   8      270.90      254.49     19.56 o 
   2   3   8     5063.67     5460.86    119.93 o 
   3   3   8     2908.81     2812.17    114.06 o 
   4   3   8      261.29      252.12     34.76 o 
   5   3   8     3145.40     3146.98    124.06 o 
   6   3   8     1446.19     1453.43     83.33 o 
   7   3   8     1617.10     1679.48     92.13 o 
   8   3   8     4250.29     3991.35    153.53 o 
   9   3   8      864.01      842.80     69.21 o 
  10   3   8      582.94      624.28     61.54 o 
  11   3   8      933.49      888.00     76.39 o 
  12   3   8      993.24     1010.63     82.70 o 
  13   3   8      944.39      870.71     62.50 o 
 -13   4   8       85.17       26.22     32.69 o 
 -12   4   8       99.54      154.81     46.18 o 
 -11   4   8     1031.33     1042.27    100.66 o 
 -10   4   8     1641.29     1508.14    115.10 o 
  -9   4   8     2198.43     2049.35     76.72 o 
  -8   4   8     4306.68     4036.68    109.21 o 
  -7   4   8     1865.32     1903.84     57.63 o 
  -6   4   8      935.54      973.03     47.23 o 
  -5   4   8     1419.66     1439.95     84.51 o 
  -4   4   8     2710.55     2733.74     79.23 o 
  -3   4   8     2739.73     2863.07     88.56 o 
  -2   4   8     1940.80     2010.73     61.43 o 
  -1   4   8       81.33       65.62     15.76 o 
   0   4   8     1319.23     1193.57     77.88 o 
   1   4   8      105.10       98.08     24.17 o 
   2   4   8     1720.84     1901.47     54.29 o 
   3   4   8     2884.65     3029.04     84.16 o 
   4   4   8     2548.25     2498.90    107.07 o 
   5   4   8     1115.07     1247.35     74.22 o 
   6   4   8     1088.64     1179.24     72.82 o 
   7   4   8     1721.57     1643.29     89.61 o 
   8   4   8     3517.32     3265.95    134.45 o 
   9   4   8     2222.77     2258.10    112.79 o 
  10   4   8     1682.26     1833.95    102.97 o 
  11   4   8     1141.16     1292.71     89.56 o 
  12   4   8      142.02      124.47     25.86 o 
  13   4   8      204.88      168.12     51.46 o 
 -12   5   8     2040.28     2334.36    158.27 o 
 -11   5   8     1084.18     1259.19    113.47 o 
 -10   5   8      412.58      426.09     67.05 o 
  -9   5   8      705.67      848.06     87.45 o 
  -8   5   8      347.63      350.98     25.05 o 
  -7   5   8     1307.98     1260.63     54.82 o 
  -6   5   8     1536.28     1505.74     58.79 o 
  -5   5   8       64.13       65.30     14.75 o 
  -4   5   8      474.08      479.56     31.88 o 
  -3   5   8      383.31      409.68     70.57 o 
  -2   5   8      717.71      690.30     38.28 o 
  -1   5   8      452.15      429.49     38.71 o 
   0   5   8      317.61      392.04     29.99 o 
   1   5   8      504.85      508.06     54.68 o 
   2   5   8      753.85      731.45     44.12 o 
   3   5   8      421.63      481.76     27.94 o 
   4   5   8      568.61      552.43     49.79 o 
   5   5   8       16.40       20.21     17.25 o 
   6   5   8     1779.62     1677.44     86.61 o 
   7   5   8     1377.69     1357.87     79.05 o 
   8   5   8      557.72      580.86     53.22 o 
   9   5   8     1080.61     1078.25     73.78 o 
  10   5   8      248.17      253.48     39.25 o 
  11   5   8     1020.73      976.91     74.29 o 
  12   5   8     1872.52     1732.37    137.80 o 
 -12   6   8      663.60      816.76     96.12 o 
 -11   6   8      202.76      230.59     57.98 o 
 -10   6   8      268.07      321.65     58.99 o 
  -9   6   8     1356.02     1339.74    111.00 o 
  -8   6   8     1121.95     1042.33     41.32 o 
  -7   6   8     1545.40     1566.29     60.05 o 
  -6   6   8      430.54      414.38     30.00 o 
  -5   6   8     2568.61     2476.26    129.56 o 
  -4   6   8     1144.50     1139.21     49.85 o 
  -3   6   8     3449.25     3470.71     92.38 o 
  -2   6   8      663.59      627.99     37.26 o 
  -1   6   8      923.61      995.63     47.34 o 
   0   6   8     2690.29     2729.58    112.03 o 
   1   6   8      719.28      722.71     33.53 o 
   2   6   8      762.38      717.42     53.63 o 
   3   6   8     4076.70     3948.45    135.30 o 
   5   6   8     2637.53     2813.85    116.45 o 
   6   6   8      739.26      698.54     55.61 o 
   7   6   8     1801.06     1860.14     93.44 o 
   8   6   8      776.30      858.35     63.93 o 
   9   6   8     1477.51     1461.68     84.87 o 
  10   6   8      110.41      133.71     27.16 o 
  12   6   8      586.28      522.87     78.83 o 
 -12   7   8      165.90      301.59     65.05 o 
 -11   7   8      391.64      444.99     73.39 o 
 -10   7   8      281.01      269.69     57.93 o 
  -9   7   8      947.57     1035.60     99.73 o 
  -8   7   8       52.89       42.26     34.48 o 
  -7   7   8      330.22      335.75     26.88 o 
  -6   7   8      222.49      239.36     28.91 o 
  -5   7   8     4533.93     4476.83    108.52 o 
  -4   7   8      935.84      935.10     55.44 o 
  -3   7   8      533.13      522.14     34.94 o 
  -2   7   8     3169.13     3304.30    132.20 o 
  -1   7   8     1196.90     1201.60     53.34 o 
   0   7   8     2625.45     2558.62     65.81 o 
   1   7   8     1075.77     1027.78     41.28 o 
   2   7   8     2962.68     2992.93     88.23 o 
   3   7   8      711.04      700.61     52.09 o 
   6   7   8      420.63      408.32     42.74 o 
   7   7   8      533.26      497.79     48.18 o 
   8   7   8       31.40       28.15     16.54 o 
   9   7   8      896.44      983.55     67.31 o 
  10   7   8      275.84      333.66     40.50 o 
  12   7   8      238.54      154.89     45.71 o 
 -11   8   8       87.73       92.17     39.63 o 
 -10   8   8      236.78      233.91     58.64 o 
  -9   8   8      285.00      236.00     52.70 o 
  -8   8   8     1534.55     1639.31    123.35 o 
  -7   8   8     1142.89     1269.81    106.26 o 
  -6   8   8     1749.54     1793.70    142.38 o 
  -5   8   8     1173.71     1201.13     52.28 o 
  -4   8   8     2697.62     2650.80     81.17 o 
  -3   8   8      924.66      949.32     47.55 o 
  -2   8   8     3011.64     3046.47     89.08 o 
  -1   8   8       62.69       95.24     14.76 o 
   0   8   8     3318.76     3299.05     77.62 o 
   1   8   8       19.57       12.70     11.35 o 
   2   8   8     3162.70     3375.52    123.46 o 
   3   8   8     1040.20     1066.10     64.34 o 
   4   8   8     2362.37     2263.02     95.90 o 
   9   8   8      163.10      171.25     30.49 o 
 -11   9   8      112.03      170.07     57.45 o 
 -10   9   8      370.84      466.79     74.26 o 
  -9   9   8      508.33      635.22     84.32 o 
  -8   9   8      675.63      667.39     81.01 o 
  -7   9   8      284.10      356.99     61.99 o 
  -6   9   8     1049.07      968.95     90.67 o 
  -5   9   8     1575.13     1506.23     58.18 o 
  -4   9   8     1745.93     1684.30    100.66 o 
  -3   9   8     4439.63     4158.12    191.79 o 
  -2   9   8     1039.41     1004.13     43.58 o 
  -1   9   8     4052.01     3991.54     87.62 o 
   0   9   8      686.52      631.58     40.79 o 
   1   9   8     4308.27     4613.56    156.28 o 
   2   9   8      948.95      952.02     62.96 o 
   3   9   8     4777.13     4549.00    146.56 o 
   4   9   8     1994.31     1966.05     87.43 o 
  11   9   8       72.57       50.03     37.37 o 
 -10  10   8      145.28      230.60     57.00 o 
  -9  10   8      302.36      405.87     69.63 o 
  -8  10   8      109.43      193.50     49.99 o 
  -7  10   8      506.04      510.99     69.01 o 
  -6  10   8     2496.94     2438.54    146.12 o 
  -5  10   8      645.48      708.71     76.31 o 
  -4  10   8     1471.30     1382.99     58.19 o 
  -3  10   8      841.93      872.86     38.22 o 
  -2  10   8     1727.41     1705.81     70.98 o 
  -1  10   8     3325.03     3279.03     98.37 o 
   0  10   8      915.84      941.64     50.62 o 
   1  10   8     3285.45     3416.09    132.82 o 
   2  10   8     1435.36     1521.31     81.11 o 
   3  10   8      767.31      866.79     58.68 o 
   4  10   8      923.30      877.58     56.76 o 
 -10  11   8      352.45      457.35     78.16 o 
  -9  11   8      174.80      332.77     66.16 o 
  -8  11   8     1137.72     1351.09    116.09 o 
  -7  11   8      917.41      994.42    100.77 o 
  -6  11   8     1193.86     1199.31    104.39 o 
  -5  11   8      553.33      622.06     72.53 o 
  -4  11   8     1572.32     1600.72    110.69 o 
  -3  11   8      718.98      715.61     54.04 o 
  -2  11   8      371.69      366.44     32.76 o 
  -1  11   8     2060.60     2155.69     79.70 o 
   0  11   8      313.43      282.57     40.43 o 
   1  11   8     1878.36     2022.44    100.38 o 
   2  11   8      404.74      416.75     43.74 o 
   3  11   8      731.81      788.40     55.98 o 
   4  11   8     1355.47     1336.16     69.58 o 
  10  11   8      414.62      303.28     62.06 o 
  -9  12   8       93.39       82.62     40.93 o 
  -8  12   8      208.71      366.69     64.97 o 
  -7  12   8       67.87      125.48     48.89 o 
  -6  12   8      284.28      307.68     55.00 o 
  -5  12   8       30.18       50.87     31.48 o 
  -4  12   8      608.09      537.77     65.53 o 
  -3  12   8      562.29      521.17     62.07 o 
  -2  12   8      572.58      615.08     64.39 o 
  -1  12   8      781.47      830.52     70.53 o 
   0  12   8       11.05      -13.26     17.97 o 
   1  12   8      845.47      959.06     68.69 o 
   2  12   8      618.27      656.75     54.40 o 
   3  12   8      656.67      713.24     52.81 o 
   4  12   8      737.47      745.66     50.72 o 
   9  12   8      150.69      142.71     45.18 o 
  -8  13   8      466.65      677.14     88.16 o 
  -7  13   8      146.46      251.53     55.99 o 
  -6  13   8      347.88      406.66     64.23 o 
  -5  13   8       83.06       79.53     35.07 o 
  -4  13   8        8.15       29.51     26.38 o 
  -3  13   8      527.76      513.52     63.60 o 
  -2  13   8      183.38       99.02     30.55 o 
  -1  13   8      382.27      294.61     44.36 o 
   0  13   8        1.87      -10.88     22.02 o 
   1  13   8      330.07      372.32     44.78 o 
   2  13   8      136.06      153.45     28.78 o 
   3  13   8      463.82      532.10     45.13 o 
  -7  14   8      177.38      158.55     47.71 o 
  -6  14   8      742.34      878.68     92.58 o 
  -5  14   8     1021.84     1084.96     99.75 o 
  -4  14   8      126.24      100.50     31.18 o 
  -3  14   8       10.64       35.82     22.46 o 
  -2  14   8       24.28       18.34     21.57 o 
  -1  14   8      212.87      213.24     39.12 o 
   0  14   8       79.46       69.99     28.16 o 
   1  14   8      252.49      283.00     40.71 o 
  -6  15   8      328.30      389.75     62.22 o 
  -5  15   8      115.27      103.03     38.37 o 
  -4  15   8      726.56      647.81     75.60 o 
  -3  15   8     1068.45     1020.15     90.74 o 
  -2  15   8      186.74      160.37     36.66 o 
  -1  15   8      441.25      363.84     50.19 o 
   0  15   8      138.72      174.03     36.17 o 
  -4  16   8       95.58       28.59     26.86 o 
  -3  16   8      121.75      195.21     42.10 o 
  -2  16   8      509.98      541.36     63.84 o 
  -1  16   8      276.91      351.95     50.76 o 
   1   0   9      181.46      163.68     22.07 o 
   2   0   9      419.96      455.22     45.31 o 
   3   0   9      108.74      165.31     21.41 o 
   4   0   9      104.09      135.48     16.69 o 
   5   0   9      487.53      515.33     36.90 o 
   6   0   9      259.67      290.47     44.73 o 
   7   0   9     7911.04     7637.37    240.77 o 
   8   0   9      303.17      271.41     44.86 o 
   9   0   9     3468.87     3567.87    164.90 o 
  10   0   9      107.83       87.97     33.98 o 
  11   0   9     3272.09     3196.40    164.36 o 
  12   0   9       14.08       92.87     40.29 o 
  13   0   9      231.89      292.41     40.40 o 
 -13   1   9       12.83        8.09     20.09 o 
 -12   1   9     1794.86     1983.66    134.72 o 
 -11   1   9       41.80       78.80     37.02 o 
 -10   1   9      705.64      654.55     74.84 o 
  -9   1   9      155.78      154.83     39.99 o 
  -8   1   9     2576.85     2529.44    134.53 o 
  -7   1   9      756.16      740.03     71.78 o 
  -6   1   9     1318.11     1295.61     58.95 o 
  -5   1   9     3611.00     3704.84     85.30 o 
  -4   1   9     2087.32     2132.44     67.21 o 
  -3   1   9      436.75      459.39     32.48 o 
  -2   1   9     1441.04     1408.91     56.76 o 
  -1   1   9     1538.55     1666.34     91.60 o 
   0   1   9       43.41       46.96     15.66 o 
   1   1   9     1693.25     1774.14     65.84 o 
   2   1   9     1624.31     1647.35     89.08 o 
   3   1   9      700.29      824.61     43.85 o 
   4   1   9     2006.03     2044.22     71.50 o 
   5   1   9     3534.66     3423.83     98.49 o 
   6   1   9     1286.75     1337.30     86.55 o 
   7   1   9      751.33      651.18     62.92 o 
   8   1   9     2933.52     2848.98    134.65 o 
   9   1   9      111.22       48.86     25.54 o 
  10   1   9      576.21      608.82     67.48 o 
  11   1   9       49.98       62.23     32.12 o 
  12   1   9     1579.85     1617.30    117.39 o 
  13   1   9       17.49       39.55     23.52 o 
 -13   2   9      601.38      481.50     70.71 o 
 -12   2   9      880.94      795.86     88.64 o 
 -11   2   9      201.08      262.11     53.41 o 
 -10   2   9     1679.86     1467.03    111.09 o 
  -9   2   9      845.27      741.70     76.09 o 
  -8   2   9     1216.43     1195.21     93.31 o 
  -7   2   9      454.75      457.34     35.88 o 
  -6   2   9      764.75      767.78    100.87 o 
  -5   2   9     1318.44     1295.04     47.72 o 
  -4   2   9       72.87      111.37     19.15 o 
  -3   2   9      501.76      563.08     35.97 o 
  -2   2   9     4178.93     4050.29    213.52 o 
  -1   2   9      143.43      132.12     18.79 o 
   0   2   9     5418.99     5355.62    101.04 o 
   1   2   9      170.28      155.34     20.96 o 
   2   2   9     4176.45     4071.01    105.61 o 
   3   2   9      389.60      432.50     32.82 o 
   4   2   9        0.96       10.35     18.83 o 
   5   2   9     1230.82     1301.25     81.59 o 
   6   2   9      708.29      649.24     59.20 o 
   7   2   9      512.22      502.41     54.06 o 
   8   2   9      995.33     1078.06     80.22 o 
   9   2   9      520.59      561.25     60.65 o 
  10   2   9     1606.25     1723.69    109.78 o 
  11   2   9      221.07      233.74     46.10 o 
  12   2   9      831.79      916.74     85.59 o 
  13   2   9      520.16      565.68     87.32 o 
 -13   3   9        0.02        8.58     33.05 o 
 -12   3   9       61.21       38.61     37.82 o 
 -11   3   9       69.24       43.81     30.92 o 
 -10   3   9     1254.29     1195.14    102.02 o 
  -9   3   9     1241.25     1067.90     93.24 o 
  -8   3   9     1091.17     1050.50     55.36 o 
  -7   3   9      232.83      197.60     24.18 o 
  -6   3   9       43.23       43.41     12.94 o 
  -5   3   9     3518.02     3487.54     87.89 o 
  -4   3   9      254.26      258.13     39.97 o 
  -3   3   9     3580.83     3558.45     95.62 o 
  -2   3   9     1293.64     1274.52     74.53 o 
  -1   3   9     2403.52     2413.62    155.74 o 
   0   3   9     1345.00     1483.21     58.65 o 
   1   3   9     2663.96     2644.35     91.28 o 
   2   3   9     1296.19     1322.31     56.56 o 
   3   3   9     3017.58     3008.46    125.88 o 
   4   3   9      278.19      250.78     36.30 o 
   5   3   9     3677.46     3702.30    143.23 o 
   6   3   9       48.56       41.54     21.46 o 
   7   3   9      337.44      377.51     47.20 o 
   8   3   9     1461.62     1478.89     93.30 o 
   9   3   9     1051.69     1069.70     80.73 o 
  10   3   9     1274.94     1191.12     88.37 o 
  11   3   9       76.73       90.24     31.50 o 
  12   3   9       22.95       -0.67     25.02 o 
  13   3   9        4.30       -6.49     21.03 o 
 -12   4   9      296.46      281.38     58.64 o 
 -11   4   9       63.74       88.43     39.87 o 
 -10   4   9      195.40       97.76     38.57 o 
  -9   4   9      518.16      577.04     69.58 o 
  -8   4   9     3179.17     2999.01    173.79 o 
  -7   4   9       43.36       28.73     19.21 o 
  -6   4   9     2726.39     2776.32     72.46 o 
  -5   4   9        3.49        5.80     10.13 o 
  -4   4   9     4826.55     4800.29    115.77 o 
  -3   4   9     1701.16     1702.35     63.50 o 
  -2   4   9     4437.14     4418.17    108.86 o 
  -1   4   9      918.11      913.63     46.16 o 
   0   4   9     5276.66     5205.61    164.37 o 
   1   4   9      895.33      899.82     70.47 o 
   2   4   9     4745.58     4928.13     98.63 o 
   3   4   9     1718.71     1618.12     63.40 o 
   4   4   9     4800.66     4880.47    167.13 o 
   5   4   9        9.48       23.71     18.23 o 
   6   4   9     3048.66     3075.01    130.80 o 
   7   4   9       30.46       21.89     19.67 o 
   8   4   9     3095.66     3212.60    138.21 o 
   9   4   9      461.32      422.38     51.97 o 
  10   4   9      367.05      434.74     54.29 o 
  11   4   9       69.98       61.27     29.36 o 
  12   4   9      289.31      309.47     48.95 o 
 -12   5   9      119.11      170.72     51.00 o 
 -11   5   9     2026.12     2034.10    145.00 o 
 -10   5   9       73.38      130.38     43.68 o 
  -9   5   9     1281.70     1344.77    108.31 o 
  -8   5   9        8.58        8.88     11.60 o 
  -7   5   9      187.34      167.83     22.29 o 
  -6   5   9      226.10      254.91     21.31 o 
  -5   5   9     3071.94     3009.02     73.95 o 
  -4   5   9       28.00       34.91     13.67 o 
  -3   5   9     3976.99     4046.09    104.90 o 
  -2   5   9      158.58      200.07     23.38 o 
  -1   5   9    12454.29    12774.21    277.95 o 
   0   5   9      168.96      171.54     17.84 o 
   1   5   9    13358.51    13176.25    286.15 o 
   2   5   9      177.28      203.28     24.04 o 
   3   5   9     3719.02     3768.35    100.80 o 
   4   5   9       20.68       42.12     24.45 o 
   5   5   9     2944.18     2788.59    121.71 o 
   6   5   9      270.90      252.61     38.44 o 
   7   5   9      371.68      387.55     45.57 o 
   8   5   9       19.53       28.73     20.80 o 
   9   5   9     1351.74     1445.81     90.42 o 
  10   5   9       92.26      137.54     34.69 o 
  11   5   9     2205.42     2230.71    118.30 o 
 -12   6   9      178.90      256.19     60.22 o 
 -11   6   9      106.27       64.15     30.36 o 
 -10   6   9       80.51      127.86     44.59 o 
  -9   6   9       49.95      103.15     42.88 o 
  -8   6   9      813.00      903.28     88.22 o 
  -7   6   9      384.46      386.65     26.42 o 
  -6   6   9     3992.13     3843.32     85.88 o 
  -5   6   9     2302.65     2254.19     62.72 o 
  -4   6   9     5053.70     4945.24    120.48 o 
  -3   6   9      648.97      644.69     39.49 o 
  -2   6   9     2712.78     2679.84     68.66 o 
  -1   6   9      610.82      641.71     32.73 o 
   0   6   9     1811.69     1784.34     55.57 o 
   1   6   9      615.29      590.48     39.34 o 
   2   6   9     2785.71     2671.80    113.52 o 
   3   6   9      534.11      566.89     51.96 o 
   5   6   9     2147.96     2082.73    104.98 o 
   6   6   9     3524.99     3508.82    138.39 o 
   7   6   9      368.23      354.56     43.02 o 
   8   6   9      832.18      792.90     64.60 o 
   9   6   9      125.40      103.41     29.49 o 
  10   6   9      121.39      129.61     31.78 o 
 -12   7   9     1404.25     1574.06    136.00 o 
 -11   7   9      235.75      302.96     61.82 o 
 -10   7   9     1881.37     1888.06    141.39 o 
  -9   7   9       24.11      -39.31     41.35 o 
  -8   7   9     3328.91     3607.35    183.05 o 
  -7   7   9     1643.93     1609.52     52.83 o 
  -6   7   9      718.26      724.59     34.57 o 
  -5   7   9      125.44       97.79     14.33 o 
  -4   7   9      695.03      642.64     32.81 o 
  -3   7   9     2384.06     2421.31     65.56 o 
  -2   7   9       15.69       20.75     10.05 o 
  -1   7   9     3806.47     3956.19     87.10 o 
   0   7   9        4.03        8.67     12.14 o 
   1   7   9     3469.16     3433.11     99.52 o 
   2   7   9       20.71        4.39     17.05 o 
   3   7   9     2022.33     2019.38     97.69 o 
   6   7   9      718.21      622.78     55.54 o 
   7   7   9     1721.12     1780.08     96.39 o 
   8   7   9     3330.72     3463.65    139.81 o 
   9   7   9        0.18       -1.72     16.93 o 
  10   7   9     1983.91     2139.43    108.02 o 
  12   7   9     1313.72     1571.35    138.92 o 
 -11   8   9      833.88      934.11    103.74 o 
 -10   8   9       20.66      -32.62     34.64 o 
  -9   8   9     1997.07     1862.17    136.04 o 
  -8   8   9       77.67       39.01     27.05 o 
  -7   8   9      455.70      413.10     62.28 o 
  -6   8   9      235.42      202.18     18.85 o 
  -5   8   9     1460.35     1383.89     48.56 o 
  -4   8   9      678.19      659.87     33.14 o 
  -3   8   9     3087.35     3058.27     99.19 o 
  -2   8   9     1020.13      998.21     41.82 o 
  -1   8   9       94.65      114.01     20.67 o 
   0   8   9      328.34      334.58     43.58 o 
   1   8   9       70.69      111.56     27.52 o 
   2   8   9     1037.27     1027.20     68.65 o 
   3   8   9     3095.44     2978.68    120.47 o 
   4   8   9      747.03      750.47     57.74 o 
   9   8   9     1849.16     1966.56     99.99 o 
 -11   9   9       51.81       88.13     38.75 o 
 -10   9   9      480.61      694.65     92.51 o 
  -9   9   9       74.58      -39.06     39.06 o 
  -8   9   9      805.52      811.49     90.95 o 
  -7   9   9      285.56      264.92     53.12 o 
  -6   9   9      477.57      417.85     60.86 o 
  -5   9   9      829.55      844.79     37.51 o 
  -4   9   9      351.79      348.58     24.55 o 
  -3   9   9      172.30      154.75     18.42 o 
  -2   9   9      106.02      134.48     21.32 o 
  -1   9   9      677.61      636.40     42.38 o 
   0   9   9      667.26      681.39     60.25 o 
   1   9   9      689.66      729.87     61.73 o 
   2   9   9      128.06      166.30     30.79 o 
   3   9   9      183.05      171.24     28.91 o 
   4   9   9      322.93      361.98     40.98 o 
 -10  10   9        5.52      -44.51     44.51 o 
  -9  10   9      975.16     1109.51    109.54 o 
  -8  10   9      404.89      406.18     68.23 o 
  -7  10   9      209.45      225.84     49.97 o 
  -6  10   9      431.40      387.51     59.42 o 
  -5  10   9      257.56      285.30     49.20 o 
  -4  10   9     1372.91     1316.01     54.44 o 
  -3  10   9      742.46      726.32     44.83 o 
  -2  10   9      956.01      896.47     50.37 o 
  -1  10   9      186.06      191.86     25.34 o 
   0  10   9      196.50      205.10     34.53 o 
   1  10   9      162.18      187.41     33.44 o 
   2  10   9     1211.18     1212.46     76.46 o 
   3  10   9      674.78      673.98     54.71 o 
   4  10   9     1234.05     1206.36     72.09 o 
  -9  11   9       99.07      115.81     40.16 o 
  -8  11   9       72.31       78.69     35.26 o 
  -7  11   9      197.24      216.29     50.12 o 
  -6  11   9      216.61      158.64     45.19 o 
  -5  11   9     1206.71     1095.69     95.25 o 
  -4  11   9     1710.49     1591.43    111.61 o 
  -3  11   9     1624.83     1659.70    108.47 o 
  -2  11   9      776.77      806.02     49.59 o 
  -1  11   9     3272.71     3531.54    153.09 o 
   0  11   9       25.15       54.51     24.84 o 
   1  11   9     2852.28     3106.65    131.91 o 
   2  11   9      666.69      626.79     54.71 o 
   3  11   9     1565.84     1565.70     84.15 o 
   4  11   9     1744.31     1705.82     85.91 o 
  -9  12   9      439.91      497.14     74.24 o 
  -8  12   9      167.33      114.01     40.02 o 
  -7  12   9      610.94      558.75     74.48 o 
  -6  12   9      189.72      200.91     43.20 o 
  -5  12   9      149.48      194.34     43.33 o 
  -4  12   9      898.62      946.87     87.32 o 
  -3  12   9      284.21      336.00     51.98 o 
  -2  12   9     2273.25     2274.93    126.46 o 
  -1  12   9      162.92      305.72     46.12 o 
   0  12   9     2285.94     2533.09    123.53 o 
   1  12   9      170.17      164.75     32.45 o 
   2  12   9     2391.47     2618.68    115.88 o 
   3  12   9      331.50      333.99     40.20 o 
  -8  13   9      399.54      364.41     67.63 o 
  -7  13   9     1198.95     1281.96    114.11 o 
  -6  13   9       19.72       59.53     32.69 o 
  -5  13   9     1411.29     1665.22    121.94 o 
  -4  13   9      124.25      106.65     37.34 o 
  -3  13   9     2233.11     2194.61    130.98 o 
  -2  13   9       87.11       72.84     30.63 o 
  -1  13   9      455.12      496.12     58.83 o 
   0  13   9       25.01       16.49     21.38 o 
   1  13   9      392.47      526.62     54.70 o 
   2  13   9       81.09       94.16     26.43 o 
  -6  14   9      778.49      556.56     75.13 o 
  -5  14   9      200.38      265.46     50.19 o 
  -4  14   9       86.00       52.24     29.91 o 
  -3  14   9      132.52      162.70     42.09 o 
  -2  14   9     3005.42     2770.77    145.47 o 
  -1  14   9      176.31      211.75     40.03 o 
   0  14   9     1859.24     1971.87    111.03 o 
   1  14   9      178.29      206.78     36.72 o 
  -5  15   9      338.58      315.89     60.77 o 
  -4  15   9      327.82      322.35     55.86 o 
  -3  15   9      676.24      656.62     76.27 o 
  -2  15   9       10.01       13.19     24.01 o 
  -1  15   9     1308.10     1303.41     94.79 o 
   0  15   9        6.55      -16.55     21.00 o 
  -3  16   9       16.26        7.01     24.83 o 
  -2  16   9      148.84       91.98     32.88 o 
   0   0  10     1819.43     1753.02     98.58 o 
   1   0  10     6198.90     6476.18    206.23 o 
   2   0  10      266.31      261.13     27.03 o 
   3   0  10     1785.79     1819.65     57.39 o 
   4   0  10     3855.95     3861.90    114.54 o 
   5   0  10      252.84      258.09     40.69 o 
   6   0  10      993.24     1028.22     79.93 o 
   7   0  10      133.27      140.51     37.19 o 
   8   0  10       40.98       36.14     28.00 o 
   9   0  10       13.24       19.46     31.13 o 
  10   0  10      176.83      128.97     38.48 o 
  11   0  10      782.35      760.01     81.92 o 
  12   0  10      201.10      218.08     52.09 o 
 -12   1  10      249.19      364.72     64.58 o 
 -11   1  10      323.32      502.43     70.47 o 
 -10   1  10      198.84      189.84     44.09 o 
  -9   1  10     1702.02     1793.27    118.98 o 
  -8   1  10      168.12      144.38     38.01 o 
  -7   1  10      888.87      815.76     76.38 o 
  -6   1  10     1534.51     1373.51     94.23 o 
  -5   1  10     2209.60     2167.63     78.66 o 
  -4   1  10     1693.91     1601.81     64.87 o 
  -3   1  10     2307.98     2221.71     63.16 o 
  -2   1  10     2982.20     3155.77    109.82 o 
  -1   1  10     6460.28     6770.74    348.62 o 
   0   1  10      762.10      726.08     35.61 o 
   1   1  10     6374.97     6396.87    145.64 o 
   2   1  10     3371.51     3798.70    138.06 o 
   3   1  10     2783.76     2616.95     85.06 o 
   4   1  10     2139.91     2091.45    108.92 o 
   5   1  10     2275.28     2241.46    115.97 o 
   6   1  10     1389.62     1395.22     92.05 o 
   7   1  10      512.61      538.85     61.71 o 
   8   1  10      287.67      320.13     48.58 o 
   9   1  10     1643.69     1866.89    115.09 o 
  10   1  10      235.09      241.24     46.25 o 
  11   1  10      365.72      418.16     62.26 o 
  12   1  10      144.34      170.11     45.82 o 
 -12   2  10      123.28      156.63     44.34 o 
 -11   2  10      777.71      771.89     87.46 o 
 -10   2  10      970.37     1030.84     95.34 o 
  -9   2  10      871.97      755.83     79.99 o 
  -8   2  10     1925.43     2013.45    123.47 o 
  -7   2  10     1214.99     1199.47     92.73 o 
  -6   2  10     2048.89     1982.94    116.09 o 
  -5   2  10     2568.12     2576.93     85.34 o 
  -4   2  10     1299.83     1305.32     66.20 o 
  -3   2  10     1444.38     1537.27     52.06 o 
  -2   2  10     4695.14     5024.00    140.28 o 
  -1   2  10     1143.40     1132.25     43.41 o 
   0   2  10      316.09      277.37     31.84 o 
   1   2  10      942.33      929.53     40.96 o 
   2   2  10     4399.55     4527.70    118.46 o 
   3   2  10     1838.82     1864.10    101.19 o 
   4   2  10      938.44      802.92     67.68 o 
   5   2  10     2670.57     2563.18    122.77 o 
   6   2  10     1873.96     1883.59    105.78 o 
   7   2  10     1182.01     1129.83     83.24 o 
   8   2  10     2203.35     2182.00    120.80 o 
   9   2  10     1179.19     1208.86     92.23 o 
  10   2  10     1031.84     1086.54     90.09 o 
  11   2  10      875.62      883.08     83.95 o 
  12   2  10       49.64      100.08     34.71 o 
 -12   3  10     1255.72     1364.02    117.99 o 
 -11   3  10      271.93      277.94     56.37 o 
 -10   3  10     1119.26     1153.16    102.30 o 
  -9   3  10      476.57      452.91     64.33 o 
  -8   3  10     1597.71     1639.37    114.79 o 
  -7   3  10     2043.04     2109.15    125.04 o 
  -6   3  10      796.13      780.46     46.49 o 
  -5   3  10      656.38      610.56     40.57 o 
  -4   3  10     1688.64     1825.49     69.69 o 
  -3   3  10      164.26      149.60     21.59 o 
  -2   3  10     2174.27     2173.20     77.93 o 
  -1   3  10      532.68      541.61     30.15 o 
   0   3  10     5076.99     4958.45     99.34 o 
   1   3  10      557.04      542.30     55.33 o 
   2   3  10     2014.15     2072.91     76.31 o 
   3   3  10      187.98      213.87     35.66 o 
   4   3  10     1423.06     1432.57     89.55 o 
   5   3  10      804.32      763.39     65.61 o 
   6   3  10      773.00      737.66     65.44 o 
   7   3  10     1600.97     1639.82     99.25 o 
   8   3  10     1516.14     1603.30     99.89 o 
   9   3  10      461.21      437.28     55.50 o 
  10   3  10     1182.31     1126.87     88.91 o 
  11   3  10      377.87      374.24     55.02 o 
  12   3  10     1480.19     1481.78    108.51 o 
 -12   4  10       52.65       59.70     35.19 o 
 -11   4  10      926.73      965.04     99.39 o 
 -10   4  10      440.33      532.29     75.01 o 
  -9   4  10     2696.13     2627.77    153.94 o 
  -8   4  10      450.02      393.95     62.13 o 
  -7   4  10     2895.26     2775.14    144.96 o 
  -6   4  10       98.39      132.69     21.04 o 
  -5   4  10     1719.26     1729.56     68.98 o 
  -4   4  10     1490.90     1533.05     66.71 o 
  -3   4  10     1434.57     1428.86     49.48 o 
  -2   4  10     1902.20     1900.52     63.75 o 
  -1   4  10        2.60        7.29      8.66 o 
   0   4  10      512.29      483.10     28.81 o 
   1   4  10       10.18        8.84     12.81 o 
   2   4  10     1790.56     1807.48     71.03 o 
   3   4  10     1279.56     1346.98     60.80 o 
   4   4  10     1734.62     1775.69    100.12 o 
   5   4  10     1935.18     1941.92    104.10 o 
   6   4  10      147.48      141.02     33.39 o 
   7   4  10     2786.97     2750.90    129.05 o 
   8   4  10      569.64      573.53     59.14 o 
   9   4  10     2749.81     2795.31    136.35 o 
  10   4  10      415.73      368.33     52.18 o 
  11   4  10      735.32      731.18     73.05 o 
  12   4  10      161.61      183.35     40.56 o 
 -12   5  10     1312.38     1307.28    121.42 o 
 -11   5  10      502.61      524.67     79.13 o 
 -10   5  10      363.17      393.12     64.92 o 
  -9   5  10     2253.63     2355.63    147.92 o 
  -8   5  10      884.88      844.36     85.71 o 
  -7   5  10     3131.77     3198.41     98.33 o 
  -6   5  10      983.56     1007.75     52.47 o 
  -5   5  10      472.41      483.18     39.57 o 
  -4   5  10      109.32      104.06     19.75 o 
  -3   5  10      931.22      996.76     41.86 o 
  -2   5  10      378.49      404.12     26.95 o 
  -1   5  10      576.51      555.12     38.62 o 
   0   5  10      523.26      597.59     69.96 o 
   1   5  10      635.83      552.51     53.87 o 
   2   5  10      407.44      346.49     43.34 o 
   3   5  10     1039.62     1015.19     53.31 o 
   4   5  10       98.63      121.84     29.48 o 
   5   5  10      312.92      315.83     44.87 o 
   6   5  10      696.67      626.26     60.30 o 
   7   5  10     3332.19     3388.27    144.30 o 
   8   5  10     1029.31      854.08     71.13 o 
   9   5  10     2490.11     2431.97    124.08 o 
  10   5  10      297.70      260.03     43.73 o 
  11   5  10      515.37      476.78     58.30 o 
 -11   6  10      220.69      245.34     57.19 o 
 -10   6  10       38.93        2.07     32.93 o 
  -9   6  10      864.09      890.38     92.32 o 
  -8   6  10      342.10      282.14     55.93 o 
  -7   6  10      976.53      994.49    142.18 o 
  -6   6  10      101.42       53.34     16.00 o 
  -5   6  10      456.43      419.27     33.65 o 
  -4   6  10     3024.92     2958.10     91.87 o 
  -3   6  10     5053.62     4921.77    189.65 o 
  -2   6  10       23.49       28.49     13.89 o 
  -1   6  10       69.49       92.19     19.64 o 
   0   6  10     1789.82     1901.76     81.66 o 
   1   6  10      176.09      139.65     31.97 o 
   2   6  10       12.80       20.59     19.93 o 
   3   6  10     4461.73     4436.47    161.10 o 
   5   6  10      416.69      321.92     44.05 o 
   6   6  10       71.18       71.90     26.53 o 
   7   6  10      615.45      687.11     63.60 o 
   8   6  10      185.91      126.82     30.48 o 
   9   6  10      666.65      730.92     67.23 o 
  10   6  10       11.16        2.12     20.57 o 
 -11   7  10       61.17       77.98     38.08 o 
 -10   7  10      418.86      387.12     66.33 o 
  -9   7  10      134.33      114.16     40.08 o 
  -8   7  10      408.12      473.24     68.56 o 
  -7   7  10     1540.32     1365.14    107.94 o 
  -6   7  10      132.60      108.42     36.41 o 
  -5   7  10      988.48      973.40     64.52 o 
  -4   7  10      944.94      895.18     49.64 o 
  -3   7  10     1251.87     1342.23     61.39 o 
  -2   7  10     3458.44     3422.34    102.26 o 
  -1   7  10     1471.61     1524.66     66.46 o 
   0   7  10     7451.33     7676.68    232.55 o 
   1   7  10     1377.76     1426.11     87.11 o 
   2   7  10     2939.79     2770.45    122.85 o 
   3   7  10     1354.40     1250.42     80.41 o 
   6   7  10       68.85       67.19     24.74 o 
   7   7  10     1423.91     1478.38     91.87 o 
   8   7  10      702.23      638.26     60.83 o 
   9   7  10      171.20      176.48     35.50 o 
 -11   8  10        6.82      -39.02     43.72 o 
 -10   8  10      114.53      102.61     43.15 o 
  -9   8  10      928.14     1161.06    109.29 o 
  -8   8  10     1355.19     1375.34    115.38 o 
  -7   8  10      698.04      802.03     86.32 o 
  -6   8  10      168.05      106.99     40.14 o 
  -5   8  10     1267.86     1220.54     58.03 o 
  -4   8  10     1871.19     1927.00     78.48 o 
  -3   8  10      266.97      269.13     28.91 o 
  -2   8  10     4901.52     4814.65    125.44 o 
  -1   8  10      674.97      700.26     44.96 o 
   0   8  10     2017.69     2040.49    108.95 o 
   1   8  10      915.86      820.64     66.13 o 
   2   8  10     5252.74     4880.78    170.02 o 
   3   8  10      221.06      266.06     38.69 o 
   4   8  10     2016.58     1970.95    100.91 o 
   9   8  10      896.82      998.52     74.03 o 
 -10   9  10      626.17      660.84     88.98 o 
  -9   9  10      222.00      135.04     45.74 o 
  -8   9  10      496.75      404.28     64.96 o 
  -7   9  10      294.18      392.75     63.82 o 
  -6   9  10      457.68      421.56     61.31 o 
  -5   9  10     1141.55     1062.89     92.22 o 
  -4   9  10      443.31      512.71     39.00 o 
  -3   9  10     5001.72     4953.24    128.23 o 
  -2   9  10      460.76      501.87     38.64 o 
  -1   9  10     1478.11     1370.99     92.07 o 
   0   9  10     1102.17     1087.69     79.73 o 
   1   9  10     1474.01     1464.33     89.37 o 
   2   9  10      658.30      653.51     57.93 o 
   3   9  10     4042.44     4255.06    155.68 o 
   4   9  10      421.08      442.85     46.88 o 
 -10  10  10      190.34      115.89     43.99 o 
  -9  10  10      314.43      347.61     64.41 o 
  -8  10  10      450.28      555.95     75.21 o 
  -7  10  10      409.71      415.37     62.91 o 
  -6  10  10     1769.92     1903.59    130.95 o 
  -5  10  10      370.84      296.60     51.45 o 
  -4  10  10      803.40      770.81     78.47 o 
  -3  10  10      307.40      262.42     32.36 o 
  -2  10  10     1396.61     1395.96     96.99 o 
  -1  10  10     2960.71     2946.57    139.97 o 
   0  10  10      555.26      626.74     62.09 o 
   1  10  10     3378.48     3491.77    144.97 o 
   2  10  10     1501.90     1592.90     92.18 o 
   3  10  10      269.68      248.25     38.08 o 
   4  10  10     1128.72     1093.01     72.74 o 
  -9  11  10      167.67       95.80     37.59 o 
  -8  11  10      953.73     1180.22    111.83 o 
  -7  11  10      247.50      268.73     56.50 o 
  -6  11  10     1389.71     1374.08    113.34 o 
  -5  11  10      375.25      313.60     52.60 o 
  -4  11  10     2328.10     2432.47    141.26 o 
  -3  11  10      212.98      174.69     45.38 o 
  -2  11  10      601.25      659.52     69.71 o 
  -1  11  10     1432.29     1533.03    100.65 o 
   0  11  10      911.43      884.46     73.09 o 
   1  11  10     1512.80     1724.61     99.57 o 
   2  11  10      435.58      467.65     50.93 o 
   3  11  10      149.80      125.64     27.03 o 
   4  11  10     2348.69     2355.12    108.95 o 
  -8  12  10     1318.17     1442.37    125.96 o 
  -7  12  10      232.37      174.37     48.95 o 
  -6  12  10      754.70      717.58     83.51 o 
  -5  12  10      271.45      290.72     54.96 o 
  -4  12  10      325.76      233.51     47.63 o 
  -3  12  10      221.00      219.46     47.52 o 
  -2  12  10      770.69      742.30     74.12 o 
  -1  12  10      685.29      694.05     69.02 o 
   0  12  10     1130.02     1192.25     87.90 o 
   1  12  10      667.59      741.13     67.03 o 
   2  12  10      646.66      680.77     60.30 o 
   3  12  10      312.99      286.20     38.61 o 
  -7  13  10       41.96      -12.56     35.74 o 
  -6  13  10      119.00      147.39     43.73 o 
  -5  13  10      390.31      516.67     69.94 o 
  -4  13  10       32.53       31.65     33.40 o 
  -3  13  10      921.76      955.08     88.22 o 
  -2  13  10       90.78       43.67     25.05 o 
  -1  13  10      103.40      118.10     34.48 o 
   0  13  10      246.51      262.73     44.68 o 
   1  13  10      121.84      102.79     29.06 o 
   2  13  10       81.26      142.33     31.99 o 
  -6  14  10      160.75      136.97     40.74 o 
  -5  14  10      521.80      435.53     67.24 o 
  -4  14  10      224.79      242.89     50.91 o 
  -3  14  10      302.32      301.84     54.58 o 
  -2  14  10      248.46      247.43     48.16 o 
  -1  14  10      653.84      712.81     72.66 o 
   0  14  10      184.12      155.98     38.44 o 
   1  14  10      672.49      794.73     69.00 o 
  -4  15  10      502.70      517.10     68.85 o 
  -3  15  10      394.25      433.53     62.86 o 
  -2  15  10       49.32       97.45     33.15 o 
  -1  15  10      214.30      176.96     41.35 o 
   0  15  10       24.65       24.05     24.24 o 
   1   0  11       66.47       67.25     20.00 o 
   2   0  11       64.41      102.56     32.26 o 
   3   0  11     1316.34     1332.96     90.09 o 
   4   0  11     3003.08     2848.67    135.08 o 
   5   0  11      141.87      182.10     37.47 o 
   6   0  11      856.60      864.41     78.42 o 
   7   0  11        2.20       16.64     30.22 o 
   8   0  11     1310.27     1171.65     94.45 o 
   9   0  11      351.27      294.66     51.89 o 
  10   0  11      603.39      630.70     74.92 o 
  11   0  11       86.63       51.80     35.87 o 
  12   0  11      186.28      176.10     46.69 o 
 -12   1  11      535.46      586.91     79.33 o 
 -11   1  11     1033.45     1090.76    101.60 o 
 -10   1  11      540.96      642.70     77.95 o 
  -9   1  11     3479.53     3251.46    165.40 o 
  -8   1  11     1143.50     1068.17     90.80 o 
  -7   1  11      457.14      484.66     61.35 o 
  -6   1  11      346.01      365.78     52.83 o 
  -5   1  11      285.76      268.82     45.73 o 
  -4   1  11       16.29       -5.60     23.59 o 
  -3   1  11      145.91      198.49     38.99 o 
  -2   1  11     2885.02     2819.56    132.66 o 
  -1   1  11      297.05      237.85     38.59 o 
   0   1  11     4475.56     4479.31    123.72 o 
   1   1  11      338.64      345.42     44.65 o 
   2   1  11     3057.66     3128.02    140.59 o 
   3   1  11      147.14      165.77     35.11 o 
   4   1  11       18.68       15.60     22.24 o 
   5   1  11      114.32      114.79     32.82 o 
   6   1  11      400.67      345.20     49.20 o 
   7   1  11      656.66      675.53     69.18 o 
   8   1  11     1166.12     1120.69     90.49 o 
   9   1  11     3630.11     3626.59    170.49 o 
  10   1  11      488.27      469.61     64.00 o 
  11   1  11     1182.27     1164.56    101.16 o 
  12   1  11      473.63      470.67     68.00 o 
 -12   2  11     1045.04      886.38     95.12 o 
 -11   2  11       77.50       88.52     40.35 o 
 -10   2  11      493.97      463.33     68.46 o 
  -9   2  11       98.27       77.22     33.16 o 
  -8   2  11      806.58      781.18     80.34 o 
  -7   2  11     2504.05     2619.07    142.42 o 
  -6   2  11     1650.87     1569.77    105.10 o 
  -5   2  11     2644.49     2623.70    135.81 o 
  -4   2  11      470.21      457.73     56.92 o 
  -3   2  11     4751.49     4495.05    175.05 o 
  -2   2  11      267.33      278.57     45.47 o 
  -1   2  11     1110.19      978.85     76.20 o 
   0   2  11      517.01      472.65     54.24 o 
   1   2  11      750.20      754.60     72.41 o 
   2   2  11      229.15      217.20     27.71 o 
   3   2  11     4303.39     4233.82    167.23 o 
   4   2  11      381.63      348.76     48.89 o 
   5   2  11     2629.68     2390.63    123.95 o 
   6   2  11     1976.18     1777.26    108.03 o 
   7   2  11     2221.61     2257.06    123.77 o 
   8   2  11      630.67      723.09     73.65 o 
   9   2  11      228.03      254.29     48.47 o 
  10   2  11      548.66      526.03     64.85 o 
  11   2  11      136.18      136.91     38.30 o 
  12   2  11      846.92      923.89     88.68 o 
 -12   3  11      230.90      190.89     48.83 o 
 -11   3  11       27.98       82.93     43.49 o 
 -10   3  11     1144.04     1385.16    115.29 o 
  -9   3  11       29.58       40.37     31.03 o 
  -8   3  11      549.84      542.52     68.46 o 
  -7   3  11      137.29       85.38     34.23 o 
  -6   3  11      712.12      640.31     70.03 o 
  -5   3  11     2088.86     2125.29    122.78 o 
  -4   3  11     2893.42     2831.21    139.81 o 
  -3   3  11      480.34      485.62     38.01 o 
  -2   3  11     8651.99     8703.37    303.66 o 
  -1   3  11       59.74       75.15     31.23 o 
   0   3  11     6771.37     6622.36    216.00 o 
   1   3  11       34.34       33.50     17.24 o 
   2   3  11     8077.19     8098.59    189.38 o 
   3   3  11      522.39      469.66     54.58 o 
   4   3  11     3033.17     3076.11    140.52 o 
   5   3  11     1819.23     1734.13    103.23 o 
   6   3  11      679.30      634.78     63.06 o 
   7   3  11      142.98      174.83     37.53 o 
   8   3  11      312.64      304.83     47.71 o 
   9   3  11       62.71      111.89     35.55 o 
  10   3  11      980.14      985.08     86.36 o 
  11   3  11       19.78       19.41     26.67 o 
  12   3  11      267.20      226.73     49.24 o 
 -12   4  11      146.37      178.84     47.89 o 
 -11   4  11      256.99      316.92     63.58 o 
 -10   4  11       76.51       76.51     37.20 o 
  -9   4  11      539.84      600.08     79.25 o 
  -8   4  11      777.96      581.95     70.92 o 
  -7   4  11     1287.53     1312.66    103.78 o 
  -6   4  11      342.03      383.02     57.81 o 
  -5   4  11     1471.35     1423.71    101.34 o 
  -4   4  11      804.00      822.56     59.62 o 
  -3   4  11     2018.80     1991.79     75.57 o 
  -2   4  11     1314.87     1300.50     60.67 o 
  -1   4  11     4089.03     3974.38    159.97 o 
   0   4  11       74.23       34.94     21.31 o 
   1   4  11     4335.85     4134.25    162.56 o 
   2   4  11     1347.35     1310.49     73.73 o 
   3   4  11     1930.22     1889.28     77.01 o 
   4   4  11      903.54      951.95     76.68 o 
   5   4  11     1283.56     1381.98     93.75 o 
   6   4  11      288.99      230.24     39.79 o 
   7   4  11     1915.18     1931.20    112.77 o 
   8   4  11      691.82      726.86     70.19 o 
   9   4  11      367.11      380.67     55.81 o 
  10   4  11       71.65       62.41     28.16 o 
  11   4  11      339.39      299.00     51.08 o 
  12   4  11      179.84      173.10     40.64 o 
 -11   5  11      184.88      263.29     60.76 o 
 -10   5  11      628.16      802.64     94.80 o 
  -9   5  11      405.67      458.23     68.62 o 
  -8   5  11      653.51      694.47     79.07 o 
  -7   5  11      246.01      261.88     52.98 o 
  -6   5  11     1955.95     1899.24    123.63 o 
  -5   5  11     2468.15     2423.92     85.51 o 
  -4   5  11     3210.08     3188.64     99.37 o 
  -3   5  11      167.82      148.68     22.71 o 
  -2   5  11     2226.97     2171.16    118.70 o 
  -1   5  11       18.00       31.69     21.68 o 
   0   5  11     2131.85     2079.07    112.41 o 
   1   5  11       31.89       45.09     23.52 o 
   2   5  11     2623.20     2273.93    117.31 o 
   3   5  11      127.39      125.89     22.85 o 
   4   5  11     3090.03     3336.54    149.22 o 
   5   5  11     2308.36     2602.99    129.42 o 
   6   5  11     2234.54     2060.53    114.67 o 
   7   5  11      212.46      241.69     42.37 o 
   8   5  11      693.82      706.32     68.79 o 
   9   5  11      353.69      383.78     51.55 o 
  10   5  11      639.57      582.80     64.70 o 
  11   5  11      194.88      198.12     39.32 o 
 -11   6  11      815.53      787.97     94.06 o 
 -10   6  11      565.15      566.18     81.39 o 
  -9   6  11     1758.84     1797.69    133.55 o 
  -8   6  11      147.57      229.68     48.88 o 
  -7   6  11      447.50      429.27     63.45 o 
  -6   6  11      259.39      278.97     39.40 o 
  -5   6  11     2467.75     2373.77     84.77 o 
  -4   6  11      495.91      470.27     37.05 o 
  -3   6  11     2095.72     1985.01     77.47 o 
  -2   6  11     1352.18     1326.32     93.85 o 
  -1   6  11     6403.70     6341.60    215.95 o 
   0   6  11     2417.24     2335.24    119.18 o 
   1   6  11     5808.45     5558.53    192.73 o 
   2   6  11     1173.58     1111.88     79.78 o 
   3   6  11     2859.82     2827.20    131.53 o 
   5   6  11     2123.60     2067.17    115.06 o 
   6   6  11      251.34      299.02     46.14 o 
   7   6  11      318.46      414.11     51.81 o 
   8   6  11      158.05      157.16     34.96 o 
   9   6  11     1739.05     1829.99    110.99 o 
  10   6  11      500.27      680.94     68.53 o 
 -11   7  11      692.56      675.74     89.09 o 
 -10   7  11      251.35      287.57     60.60 o 
  -9   7  11      179.15      178.14     46.78 o 
  -8   7  11      610.68      650.15     80.70 o 
  -7   7  11      191.49      151.51     44.18 o 
  -6   7  11     2417.33     2486.15    146.67 o 
  -5   7  11      490.41      431.12     35.84 o 
  -4   7  11     2439.57     2324.66     84.65 o 
  -3   7  11      482.25      460.79     40.93 o 
  -2   7  11      601.68      589.20     63.53 o 
  -1   7  11      991.72      876.35     76.03 o 
   0   7  11     4758.64     4934.12    182.67 o 
   1   7  11     1091.65     1089.20     79.81 o 
   2   7  11      456.79      441.80     50.33 o 
   3   7  11      528.22      536.71     57.50 o 
   7   7  11      278.43      162.60     38.05 o 
   8   7  11      565.36      548.12     60.43 o 
   9   7  11      239.44      260.94     43.74 o 
 -10   8  11     1462.76     1693.88    136.60 o 
  -9   8  11      453.45      519.19     77.21 o 
  -8   8  11     2666.76     2968.76    172.85 o 
  -7   8  11      399.07      438.94     68.92 o 
  -6   8  11     1180.26     1181.60    102.10 o 
  -5   8  11      792.52      751.45     79.12 o 
  -4   8  11      307.98      273.79     57.69 o 
  -3   8  11      871.41      820.98     77.18 o 
  -2   8  11       46.96       55.68     32.09 o 
  -1   8  11     1103.62     1284.60     90.35 o 
   0   8  11        4.53       13.60     21.95 o 
   1   8  11      971.46     1122.28     80.94 o 
   2   8  11       79.59       31.54     20.73 o 
   3   8  11     1016.97      946.17     73.57 o 
 -10   9  11       33.52       78.35     45.19 o 
  -9   9  11      732.76      735.20     89.45 o 
  -8   9  11      352.07      233.03     56.17 o 
  -7   9  11     1210.22     1362.52    115.56 o 
  -6   9  11      497.50      557.63     74.13 o 
  -5   9  11      741.26      739.67     79.46 o 
  -4   9  11       96.81      158.50     41.45 o 
  -3   9  11       40.35       64.81     29.30 o 
  -2   9  11      316.55      340.27     51.20 o 
  -1   9  11     1444.66     1258.97     91.97 o 
   0   9  11      404.54      426.92     53.17 o 
   1   9  11     1341.74     1370.05     90.12 o 
   2   9  11      303.21      332.68     46.21 o 
   3   9  11       43.58       43.82     21.17 o 
   4   9  11       88.18       62.91     22.07 o 
  -9  10  11      428.88      454.24     75.70 o 
  -8  10  11      583.94      683.05     85.99 o 
  -7  10  11       47.88       60.42     39.13 o 
  -6  10  11      164.79      195.47     48.09 o 
  -5  10  11      116.10      194.42     48.93 o 
  -4  10  11     1836.95     1947.00    126.02 o 
  -3  10  11      950.46      747.81     75.53 o 
  -2  10  11      534.34      532.31     62.37 o 
  -1  10  11     1830.70     2060.16    118.49 o 
   0  10  11      942.31      944.04     79.01 o 
   1  10  11     1925.85     1979.35    109.94 o 
   2  10  11      569.78      635.32     61.70 o 
   3  10  11      789.24      803.19     68.53 o 
   4  10  11     1559.01     1581.53     93.12 o 
  -8  11  11      343.58      362.48     70.88 o 
  -7  11  11      802.85      985.26    100.76 o 
  -6  11  11      327.34      335.05     57.84 o 
  -5  11  11      102.44       79.58     32.93 o 
  -4  11  11      319.16      361.16     59.06 o 
  -3  11  11       39.45       19.04     23.50 o 
  -2  11  11      724.46      672.83     72.95 o 
  -1  11  11      956.40      838.46     77.09 o 
   0  11  11      844.78      905.38     77.84 o 
   1  11  11     1039.34      969.09     77.60 o 
   2  11  11      662.26      731.71     65.07 o 
   3  11  11       59.99       89.29     28.80 o 
   4  11  11      235.46      222.44     36.52 o 
  -7  12  11      550.58      628.99     83.43 o 
  -6  12  11       93.87       91.03     40.19 o 
  -5  12  11      881.93      972.37     95.53 o 
  -4  12  11      594.04      501.16     68.64 o 
  -3  12  11      937.81     1029.99     91.10 o 
  -2  12  11      222.33      222.35     45.14 o 
  -1  12  11      584.55      684.12     70.20 o 
   0  12  11       46.27       10.98     22.38 o 
   1  12  11      474.06      541.95     58.59 o 
   2  12  11      221.27      200.86     37.54 o 
   3  12  11     1399.96     1389.68     88.63 o 
  -6  13  11      228.80      238.76     51.57 o 
  -5  13  11       21.51        3.41     30.35 o 
  -4  13  11      371.34      347.02     57.79 o 
  -3  13  11      508.17      423.34     61.73 o 
  -2  13  11      797.73      809.18     80.09 o 
  -1  13  11      217.44      249.33     47.07 o 
   0  13  11     1569.11     1774.05    110.75 o 
   1  13  11      223.20      257.71     44.04 o 
   2  13  11      880.54     1049.60     78.24 o 
  -5  14  11     1712.06     1768.02    132.04 o 
  -4  14  11        9.42       53.72     33.10 o 
  -3  14  11     1441.95     1485.56    114.00 o 
  -2  14  11      288.43      243.92     48.24 o 
  -1  14  11     1335.06     1266.60     97.10 o 
   0  14  11      470.53      538.64     62.69 o 
   1  14  11     1386.04     1572.33    100.06 o 
  -3  15  11        1.13        7.56     27.26 o 
  -2  15  11      724.43      850.53     84.20 o 
  -1  15  11       37.20       96.67     36.62 o 
   0   0  12     1643.29     1594.77    104.73 o 
   1   0  12     4097.07     3896.49    118.83 o 
   2   0  12       79.80      153.28     36.54 o 
   3   0  12     4393.52     4151.91    171.94 o 
   4   0  12     1781.07     1665.38    107.61 o 
   5   0  12     3234.46     2890.38    144.81 o 
   6   0  12     2645.34     2818.00    146.78 o 
   7   0  12       19.23       34.48     28.94 o 
   8   0  12      812.69      786.48     79.43 o 
   9   0  12      193.88      201.17     47.05 o 
  10   0  12      107.51       49.96     27.80 o 
  11   0  12       21.56       60.26     35.38 o 
  12   0  12      347.63      478.87     72.38 o 
 -12   1  12      177.31      106.56     38.47 o 
 -11   1  12      267.48      275.30     55.88 o 
 -10   1  12      556.75      602.01     77.63 o 
  -9   1  12      436.50      457.27     64.14 o 
  -8   1  12      769.31      707.68     77.24 o 
  -7   1  12      565.58      611.81     71.55 o 
  -6   1  12     1235.58     1306.65     98.90 o 
  -5   1  12      220.13      249.95     46.36 o 
  -4   1  12     3063.27     2831.82    142.45 o 
  -3   1  12      781.44      858.34     76.50 o 
  -2   1  12     3567.74     3193.23    148.55 o 
  -1   1  12     4396.60     4225.27    174.35 o 
   0   1  12     4199.03     4099.10    122.46 o 
   1   1  12     4328.35     4214.76    225.32 o 
   2   1  12     3105.14     3122.17    147.81 o 
   3   1  12     1057.88      974.31     79.67 o 
   4   1  12     2457.57     2389.95    126.97 o 
   5   1  12      179.46      202.71     43.67 o 
   6   1  12     1253.27     1257.78     95.60 o 
   7   1  12      483.98      425.16     59.04 o 
   8   1  12      962.36      916.76     85.10 o 
   9   1  12      534.97      570.18     69.81 o 
  10   1  12      564.13      542.55     69.82 o 
  11   1  12      292.12      205.52     48.40 o 
  12   1  12      143.97      129.81     42.29 o 
 -11   2  12      447.44      492.44     72.32 o 
 -10   2  12      522.49      443.04     67.10 o 
  -9   2  12      445.43      437.06     65.95 o 
  -8   2  12       78.90      134.74     45.74 o 
  -7   2  12      593.32      592.15     69.98 o 
  -6   2  12      386.54      427.57     56.54 o 
  -5   2  12     1179.87      974.23     84.13 o 
  -4   2  12     2524.64     2415.42    131.51 o 
  -3   2  12     1867.03     1916.94    114.23 o 
  -2   2  12      161.42      196.40     37.62 o 
  -1   2  12     3466.26     3238.72    149.93 o 
   0   2  12      636.87      589.25     62.30 o 
   1   2  12     3516.44     3304.88    108.26 o 
   2   2  12      292.89      294.82     64.54 o 
   3   2  12     2593.61     2563.50    133.65 o 
   4   2  12     2485.94     2591.45    134.37 o 
   5   2  12     1404.77     1342.23     95.26 o 
   6   2  12      268.63      175.48     38.73 o 
   7   2  12      460.31      553.05     63.17 o 
   8   2  12       67.00       60.15     32.57 o 
   9   2  12      284.15      350.10     56.08 o 
  10   2  12      505.24      462.05     63.44 o 
  11   2  12      310.55      380.28     59.60 o 
 -11   3  12      269.88      254.99     59.47 o 
 -10   3  12      143.62      174.12     45.19 o 
  -9   3  12      823.53     1007.97     98.14 o 
  -8   3  12      650.31      729.56     81.77 o 
  -7   3  12     1768.14     2053.26    132.32 o 
  -6   3  12      759.64      739.53     75.86 o 
  -5   3  12      655.81      650.93     73.15 o 
  -4   3  12     1842.91     1821.81    114.96 o 
  -3   3  12      351.12      357.47     51.88 o 
  -2   3  12      459.47      465.50     58.86 o 
  -1   3  12      292.61      293.74     46.15 o 
   0   3  12     2096.37     1936.02    113.36 o 
   1   3  12      191.84      173.31     44.95 o 
   2   3  12      418.17      473.96     67.69 o 
   3   3  12      530.24      556.66     61.92 o 
   4   3  12     1399.57     1210.20     89.55 o 
   5   3  12      754.81      865.52     76.37 o 
   6   3  12      866.17      854.49     77.15 o 
   7   3  12     1941.38     2035.04    120.82 o 
   8   3  12      557.00      600.22     68.11 o 
   9   3  12      714.08      641.44     73.12 o 
  10   3  12      158.61      119.14     37.28 o 
  11   3  12      231.80      225.64     50.36 o 
 -11   4  12      155.24      227.91     58.06 o 
 -10   4  12     1535.70     1749.83    133.74 o 
  -9   4  12      492.16      602.04     79.96 o 
  -8   4  12     1495.00     1444.53    115.07 o 
  -7   4  12     1324.75     1270.32    105.57 o 
  -6   4  12      135.98      208.39     47.05 o 
  -5   4  12      107.33      101.59     35.60 o 
  -4   4  12       14.24       28.01     24.88 o 
  -3   4  12      427.31      341.69     51.45 o 
  -2   4  12     1230.50     1168.56     89.33 o 
  -1   4  12      210.58      274.40     48.25 o 
   0   4  12     1375.08     1347.51     94.60 o 
   1   4  12      153.36      127.62     34.53 o 
   2   4  12     1346.86     1293.03     66.25 o 
   3   4  12      346.26      392.21     54.83 o 
   4   4  12       66.38       32.83     25.21 o 
   5   4  12      150.90       86.74     33.40 o 
   6   4  12       40.03       25.17     21.94 o 
   7   4  12     1194.58     1108.99     89.52 o 
   8   4  12     1546.15     1413.53    100.69 o 
   9   4  12      514.12      620.05     69.01 o 
  10   4  12     1592.14     1560.23    112.17 o 
  11   4  12       88.86       69.40     31.63 o 
 -11   5  12      319.92      426.43     73.04 o 
 -10   5  12       68.97      111.87     48.73 o 
  -9   5  12     1458.47     1491.83    121.72 o 
  -8   5  12      158.35      182.60     49.57 o 
  -7   5  12      271.57      256.17     51.31 o 
  -6   5  12      259.14      359.19     58.50 o 
  -5   5  12     1186.46     1183.56     96.63 o 
  -4   5  12     1929.63     1891.13    119.41 o 
  -3   5  12     2252.38     2263.05    128.18 o 
  -2   5  12     1601.37     1576.16    103.87 o 
  -1   5  12     3201.09     3011.88    144.83 o 
   0   5  12      117.46       90.40     31.80 o 
   1   5  12     2988.58     2829.51    137.76 o 
   2   5  12     1586.45     1485.63     98.78 o 
   3   5  12     2571.22     2250.15    124.30 o 
   4   5  12     1738.29     1764.20    111.60 o 
   5   5  12     1041.43     1098.80     86.97 o 
   6   5  12      333.45      285.80     48.22 o 
   7   5  12      399.20      399.14     54.84 o 
   8   5  12      255.25      296.83     50.12 o 
   9   5  12     1316.51     1397.67    100.83 o 
  10   5  12       41.11       28.76     29.20 o 
  11   5  12      208.35      313.61     51.72 o 
 -11   6  12      370.97      508.01     80.65 o 
 -10   6  12      347.14      466.96     73.33 o 
  -9   6  12      878.17      996.47    103.22 o 
  -8   6  12     1190.54     1218.84    109.23 o 
  -7   6  12      869.49      856.55     91.29 o 
  -6   6  12     1036.96      987.66     92.93 o 
  -5   6  12      469.16      460.20     64.63 o 
  -4   6  12     1128.67     1043.41     89.10 o 
  -3   6  12      615.18      630.41     71.85 o 
  -2   6  12     1574.32     1546.91    104.18 o 
  -1   6  12     3336.27     3149.48    149.40 o 
   0   6  12      135.04      175.09     40.49 o 
   1   6  12     3767.08     3651.62    157.63 o 
   2   6  12     1398.43     1296.59     91.91 o 
   3   6  12      444.32      420.23     54.29 o 
   5   6  12      668.11      685.40     69.41 o 
   6   6  12     1238.94     1133.67     90.14 o 
   7   6  12      799.48      739.51     73.95 o 
   8   6  12     1194.33     1120.35     90.88 o 
   9   6  12      738.45      846.04     77.87 o 
  10   6  12      309.51      293.69     50.90 o 
 -10   7  12      511.93      612.14     82.03 o 
  -9   7  12      350.55      260.24     59.08 o 
  -8   7  12      371.84      390.16     65.10 o 
  -7   7  12     1456.05     1466.03    118.79 o 
  -6   7  12      445.53      525.27     71.80 o 
  -5   7  12     1248.08     1258.19    102.90 o 
  -4   7  12      944.77     1024.77     90.44 o 
  -3   7  12      944.97      941.87     82.83 o 
  -2   7  12     2980.01     3192.58    154.14 o 
  -1   7  12      793.02      844.01     76.45 o 
   0   7  12     1025.14      934.92     78.27 o 
   1   7  12      570.43      558.00     61.20 o 
   2   7  12     2711.22     2671.28    132.41 o 
   3   7  12     1063.11     1126.01     84.77 o 
   7   7  12     1310.17     1268.74     95.01 o 
   8   7  12      469.84      510.55     61.41 o 
   9   7  12      419.95      427.24     56.01 o 
 -10   8  12      158.40      136.72     52.60 o 
  -9   8  12      120.80      113.69     47.81 o 
  -8   8  12       27.18       21.49     33.05 o 
  -7   8  12      196.64      349.13     61.82 o 
  -6   8  12      322.98      405.94     66.38 o 
  -5   8  12      636.65      656.32     76.98 o 
  -4   8  12      493.91      475.24     64.33 o 
  -3   8  12     1510.35     1563.15    110.43 o 
  -2   8  12      403.38      440.01     58.23 o 
  -1   8  12     1556.59     1510.60    103.23 o 
   0   8  12      941.84      943.93     78.58 o 
   1   8  12     1422.00     1450.03     97.54 o 
   2   8  12      488.21      483.61     55.93 o 
   3   8  12     1345.22     1296.86     90.52 o 
  -9   9  12      100.03      109.54     43.48 o 
  -8   9  12      463.81      577.62     81.83 o 
  -7   9  12      137.87      101.28     44.01 o 
  -6   9  12      519.08      486.92     70.69 o 
  -5   9  12      422.89      467.69     68.92 o 
  -4   9  12     1131.37     1166.12     98.67 o 
  -3   9  12      605.33      577.39     70.84 o 
  -2   9  12      861.73      974.21     86.00 o 
  -1   9  12       64.12      111.24     36.13 o 
   0   9  12      896.40     1029.92     84.34 o 
   1   9  12       29.44       90.13     30.87 o 
   2   9  12     1353.99     1402.49     95.30 o 
   3   9  12      539.60      490.97     56.07 o 
  -8  10  12     1322.15     1420.37    124.00 o 
  -7  10  12      663.04      778.31     90.03 o 
  -6  10  12      925.93     1092.25    102.85 o 
  -5  10  12      958.92     1041.89     98.28 o 
  -4  10  12     1634.67     1655.28    119.58 o 
  -3  10  12     1426.27     1503.91    110.18 o 
  -2  10  12      506.08      549.52     65.45 o 
  -1  10  12     2078.24     2025.68    122.63 o 
   0  10  12      482.47      467.27     58.32 o 
   1  10  12     1917.77     1913.42    112.51 o 
   2  10  12      628.28      707.52     67.82 o 
   3  10  12     1263.92     1307.11     91.51 o 
   4  10  12     1810.66     1799.69    105.90 o 
  -8  11  12      150.85      201.41     53.79 o 
  -7  11  12      253.54      300.61     61.67 o 
  -6  11  12      742.83      812.69     91.20 o 
  -5  11  12      215.22      149.27     41.56 o 
  -4  11  12      742.00      649.86     76.57 o 
  -3  11  12      273.81      221.57     49.09 o 
  -2  11  12      568.53      573.96     69.62 o 
  -1  11  12      602.01      694.54     73.29 o 
   0  11  12     2881.46     3158.45    153.48 o 
   1  11  12      704.53      728.40     70.98 o 
   2  11  12      563.44      589.97     62.67 o 
   3  11  12      337.84      392.40     51.29 o 
   4  11  12      809.87      736.73     66.21 o 
  -7  12  12      125.18      185.21     54.54 o 
  -6  12  12      154.57      203.12     49.92 o 
  -5  12  12     1018.90     1206.50    109.42 o 
  -4  12  12      185.05      237.71     53.64 o 
  -3  12  12      566.75      630.34     75.51 o 
  -2  12  12      450.67      461.62     63.54 o 
  -1  12  12      251.17      314.28     52.55 o 
   0  12  12      173.50      158.92     36.54 o 
   1  12  12      364.84      418.50     56.67 o 
   2  12  12      391.80      449.23     56.11 o 
   3  12  12      723.21      761.57     68.67 o 
  -5  13  12      215.26      228.40     54.44 o 
  -4  13  12       21.10       -6.64     30.36 o 
  -3  13  12       37.73       41.08     31.07 o 
  -2  13  12      170.25      164.72     46.05 o 
  -1  13  12       71.07       85.75     31.07 o 
   0  13  12       22.35       51.77     27.52 o 
   1  13  12       56.39       70.02     32.75 o 
   2  13  12      134.47       98.56     30.41 o 
  -4  14  12      654.21      713.08     83.39 o 
  -3  14  12       56.55       67.93     37.11 o 
  -2  14  12       14.82       40.47     27.63 o 
  -1  14  12      265.54      238.40     45.82 o 
   0  14  12      217.91      112.52     34.12 o 
   1   0  13      375.18      307.90     36.39 o 
   2   0  13       57.40       32.21     22.59 o 
   3   0  13     1198.78     1197.67     93.36 o 
   4   0  13      892.51      725.23     71.92 o 
   5   0  13      377.06      420.97     58.96 o 
   6   0  13       84.63       50.61     28.26 o 
   7   0  13      864.29      765.26     80.98 o 
   8   0  13     1320.37     1160.63     98.81 o 
   9   0  13     1784.15     1884.04    131.10 o 
  10   0  13      874.23      807.81     87.55 o 
  11   0  13      613.57      525.69     71.53 o 
 -11   1  13       28.73       41.79     32.49 o 
 -10   1  13      723.37      703.21     85.72 o 
  -9   1  13       92.69       59.17     31.70 o 
  -8   1  13     1030.18     1067.45     97.83 o 
  -7   1  13      924.45      873.98     86.36 o 
  -6   1  13      812.21      887.21     85.70 o 
  -5   1  13      298.58      381.11     55.73 o 
  -4   1  13      650.86      646.69     71.10 o 
  -3   1  13      211.18      210.17     42.96 o 
  -2   1  13      834.44      781.03     75.81 o 
  -1   1  13      109.59      121.80     35.86 o 
   0   1  13      967.40      916.50     58.98 o 
   1   1  13       81.57      104.26     27.34 o 
   2   1  13      672.21      633.46     70.92 o 
   3   1  13      244.11      312.19     52.67 o 
   4   1  13      652.64      662.71     70.28 o 
   5   1  13      438.45      413.05     58.03 o 
   6   1  13      882.57      912.91     85.79 o 
   7   1  13      840.91      929.12     87.93 o 
   8   1  13     1234.72     1238.83    101.54 o 
   9   1  13       44.90       86.64     39.67 o 
  10   1  13      496.41      484.13     68.17 o 
  11   1  13        6.21      -28.42     28.42 o 
 -11   2  13      761.40      811.77     94.95 o 
 -10   2  13      156.09      265.50     56.32 o 
  -9   2  13      106.08      198.80     51.27 o 
  -8   2  13      875.61      950.10     94.98 o 
  -7   2  13     1117.26     1052.87     95.05 o 
  -6   2  13       39.27       16.71     27.72 o 
  -5   2  13      338.47      337.56     54.11 o 
  -4   2  13      819.11      826.98     80.69 o 
  -3   2  13      446.12      348.44     52.80 o 
  -2   2  13      592.83      582.23     67.31 o 
  -1   2  13     6878.53     6524.03    233.01 o 
   0   2  13     4309.37     4189.73    180.82 o 
   1   2  13     7140.75     6958.21    218.12 o 
   2   2  13      392.08      413.21     41.05 o 
   3   2  13      301.58      263.39     46.84 o 
   4   2  13      817.60      783.72     78.31 o 
   5   2  13      200.59      215.81     45.64 o 
   6   2  13       81.25       72.20     31.15 o 
   7   2  13      862.91      708.54     75.23 o 
   8   2  13      801.19      716.01     77.57 o 
   9   2  13      139.74      186.40     43.69 o 
  10   2  13      172.88      197.71     47.58 o 
  11   2  13      984.21      944.50     95.07 o 
 -11   3  13      322.12      387.68     70.82 o 
 -10   3  13      364.89      358.95     65.19 o 
  -9   3  13      878.60     1080.53    104.36 o 
  -8   3  13      189.14      242.72     55.20 o 
  -7   3  13     1896.94     1964.65    131.33 o 
  -6   3  13      261.91      275.98     51.65 o 
  -5   3  13     2159.24     2145.41    130.75 o 
  -4   3  13     1090.24     1005.48     87.60 o 
  -3   3  13     4603.39     4463.98    190.96 o 
  -2   3  13      144.80      109.14     32.80 o 
  -1   3  13     4593.68     4216.23    180.63 o 
   0   3  13      254.08      296.83     51.01 o 
   1   3  13     4500.45     4292.35    183.29 o 
   2   3  13      102.68      104.27     25.32 o 
   3   3  13     4357.15     4028.15    178.74 o 
   4   3  13     1233.91     1218.40     94.55 o 
   5   3  13     2192.99     2088.49    125.28 o 
   6   3  13      342.43      397.98     56.87 o 
   7   3  13     2067.81     2114.88    129.54 o 
   8   3  13      225.43      258.99     50.65 o 
   9   3  13     1040.15     1056.34     94.37 o 
  10   3  13      308.37      335.70     57.54 o 
  11   3  13      320.65      301.18     53.97 o 
 -11   4  13      109.46       96.05     42.00 o 
 -10   4  13      292.41      329.26     66.01 o 
  -9   4  13       83.78      109.73     49.92 o 
  -8   4  13      428.09      521.08     73.79 o 
  -7   4  13       31.01       46.41     32.69 o 
  -6   4  13     2140.85     2093.73    134.86 o 
  -5   4  13     1196.91     1297.70    104.40 o 
  -4   4  13     5124.75     5168.01    211.27 o 
  -3   4  13      943.99      968.25     86.05 o 
  -2   4  13     2202.62     2047.73    122.88 o 
  -1   4  13     1696.83     1470.98    102.83 o 
   0   4  13     7029.13     6698.22    235.85 o 
   1   4  13     1450.03     1311.12     97.35 o 
   2   4  13     2117.23     2010.10    123.04 o 
   3   4  13     1009.18      887.59     81.54 o 
   4   4  13     6189.83     5891.33    222.95 o 
   5   4  13     1136.69     1164.13     92.60 o 
   6   4  13     1995.57     2093.24    126.55 o 
   7   4  13       60.92       96.45     36.09 o 
   8   4  13      363.86      411.47     60.78 o 
   9   4  13       92.08       82.75     34.95 o 
  10   4  13      245.05      250.54     48.55 o 
  11   4  13      136.87      154.81     44.79 o 
 -10   5  13      191.95      198.69     53.28 o 
  -9   5  13      824.18     1007.32    102.42 o 
  -8   5  13       42.77       26.09     28.56 o 
  -7   5  13      545.20      577.37     76.99 o 
  -6   5  13      131.27      174.91     46.90 o 
  -5   5  13     1710.39     1830.56    123.59 o 
  -4   5  13      296.55      286.21     50.63 o 
  -3   5  13     2507.87     2712.78    146.90 o 
  -2   5  13     1105.25     1057.45     88.71 o 
  -1   5  13     1743.03     1574.89    106.38 o 
   0   5  13     1194.73     1086.29     86.98 o 
   1   5  13     2404.98     2221.58    126.89 o 
   2   5  13     1268.88     1158.01     90.67 o 
   3   5  13     2404.00     2300.70    130.51 o 
   4   5  13      193.25      231.46     45.16 o 
   5   5  13     1358.86     1307.15     99.35 o 
   6   5  13      183.52      135.61     39.21 o 
   7   5  13      397.91      418.49     60.01 o 
   8   5  13       71.01       74.46     35.00 o 
   9   5  13     1048.82     1078.31     94.49 o 
  10   5  13      144.83      142.16     40.13 o 
 -10   6  13      304.46      425.42     74.19 o 
  -9   6  13       27.51       14.79     37.34 o 
  -8   6  13     1051.46     1340.13    117.38 o 
  -7   6  13      555.71      764.92     87.47 o 
  -6   6  13      984.20      950.12     94.51 o 
  -5   6  13      487.18      474.21     64.71 o 
  -4   6  13     1640.00     1660.98    118.55 o 
  -3   6  13      241.23      261.07     51.81 o 
  -2   6  13     1010.77     1161.87     93.88 o 
  -1   6  13     1619.47     1602.82    109.14 o 
   0   6  13      728.20      749.11     71.92 o 
   1   6  13     1379.51     1200.12     92.41 o 
   2   6  13      944.70      923.73     81.45 o 
   3   6  13      362.54      359.30     54.36 o 
   5   6  13      466.18      478.63     61.91 o 
   6   6  13      954.01     1096.74     91.18 o 
   7   6  13      461.23      505.79     64.94 o 
   8   6  13     1160.10     1218.72     96.87 o 
   9   6  13       12.21       14.13     24.85 o 
  10   6  13      306.90      354.35     54.57 o 
 -10   7  13      736.49      710.00     92.78 o 
  -9   7  13      906.35     1153.25    113.19 o 
  -8   7  13      466.18      549.17     76.24 o 
  -7   7  13     1053.41     1101.84    105.10 o 
  -6   7  13      470.35      563.39     75.93 o 
  -5   7  13     1488.69     1581.45    117.79 o 
  -4   7  13      199.55      249.35     51.02 o 
  -3   7  13      181.45      144.81     39.53 o 
  -2   7  13      295.31      243.53     47.56 o 
  -1   7  13     2036.76     2064.01    125.46 o 
   0   7  13      320.65      304.22     49.63 o 
   1   7  13     2398.43     2370.34    129.82 o 
   2   7  13      268.47      272.04     48.63 o 
   3   7  13      239.98      214.35     40.56 o 
   7   7  13      841.71      829.18     80.04 o 
   8   7  13      415.85      355.26     53.86 o 
   9   7  13      743.27      780.42     78.16 o 
  -9   8  13      316.60      404.41     71.58 o 
  -8   8  13       81.97      179.28     54.38 o 
  -7   8  13      562.66      589.72     79.49 o 
  -6   8  13      299.06      315.44     58.27 o 
  -5   8  13      215.48      180.03     49.39 o 
  -4   8  13      252.13      367.88     59.69 o 
  -3   8  13      331.13      387.28     59.32 o 
  -2   8  13     2030.64     1877.15    122.04 o 
  -1   8  13     1137.77     1097.42     90.90 o 
   0   8  13      164.99      187.90     44.25 o 
   1   8  13     1243.89     1037.04     85.03 o 
   2   8  13     1975.90     1802.62    113.38 o 
   3   8  13      351.51      243.45     44.69 o 
  -8   9  13      408.04      406.33     69.58 o 
  -7   9  13       46.24       42.66     34.23 o 
  -6   9  13      789.11      812.53     90.62 o 
  -5   9  13      199.22      223.73     50.47 o 
  -4   9  13      734.10      791.27     83.79 o 
  -3   9  13      174.48      246.83     49.27 o 
  -2   9  13       24.19       42.55     30.78 o 
  -1   9  13       40.95       54.64     29.98 o 
   0   9  13      406.23      374.31     55.99 o 
   1   9  13       32.38       31.09     29.24 o 
   2   9  13       36.07       13.45     24.33 o 
   3   9  13      177.71      187.45     39.17 o 
  -8  10  13      381.94      410.93     71.89 o 
  -7  10  13      360.49      282.78     58.12 o 
  -6  10  13      478.15      560.07     78.72 o 
  -5  10  13       31.12        5.52     32.33 o 
  -4  10  13      642.90      749.76     83.70 o 
  -3  10  13      237.23      221.80     48.19 o 
  -2  10  13      376.07      444.20     62.23 o 
  -1  10  13       63.48       60.72     32.11 o 
   0  10  13      867.31      773.40     75.33 o 
   1  10  13       85.47       44.14     29.11 o 
   2  10  13      254.22      242.85     47.20 o 
   3  10  13      254.23      257.31     44.68 o 
  -7  11  13      205.94      317.06     63.41 o 
  -6  11  13      184.41      171.59     50.57 o 
  -5  11  13      389.80      462.88     70.13 o 
  -4  11  13       92.87       54.70     28.34 o 
  -3  11  13      821.61      905.22     89.40 o 
  -2  11  13      105.87      158.12     44.50 o 
  -1  11  13      613.90      602.28     70.51 o 
   0  11  13       18.36       -3.60     25.36 o 
   1  11  13      624.91      612.95     68.73 o 
   2  11  13       81.68      102.88     35.16 o 
   3  11  13     1014.14     1074.41     85.48 o 
  -6  12  13      667.21      733.57     88.98 o 
  -5  12  13      492.86      542.44     75.38 o 
  -4  12  13      632.67      726.60     85.05 o 
  -3  12  13      270.44      302.40     54.97 o 
  -2  12  13     1242.53     1318.19    106.65 o 
  -1  12  13      171.81      276.41     52.44 o 
   0  12  13      388.38      453.86     59.33 o 
   1  12  13      229.86      222.96     44.90 o 
   2  12  13     1148.75     1222.96     92.98 o 
  -4  13  13      645.11      666.91     81.30 o 
  -3  13  13      796.29      993.85     96.03 o 
  -2  13  13        8.09       48.11     35.28 o 
  -1  13  13      429.89      537.35     67.66 o 
   0  13  13       70.07      112.44     37.67 o 
   1  13  13      427.33      506.57     62.11 o 
  -2  14  13      678.63      688.82     79.61 o 
  -1  14  13      110.14       80.52     35.78 o 
   0  14  13     1390.74     1328.60    100.06 o 
   0   0  14    12439.86    12167.83    361.40 o 
   1   0  14       35.21       27.91     27.46 o 
   2   0  14     9579.98     9390.22    302.42 o 
   3   0  14      196.31      168.64     43.15 o 
   4   0  14     3198.99     3151.49    161.65 o 
   5   0  14      557.01      513.87     67.12 o 
   6   0  14     1313.11     1153.98     99.60 o 
   7   0  14       22.78       63.23     31.57 o 
   8   0  14      236.09      195.15     50.09 o 
   9   0  14       89.39       92.46     39.80 o 
  10   0  14     1020.92     1188.37    109.65 o 
 -10   1  14        5.09       -8.65     29.20 o 
  -9   1  14      574.88      684.14     82.78 o 
  -8   1  14      513.07      511.82     70.78 o 
  -7   1  14     1390.77     1403.54    111.50 o 
  -6   1  14      765.80      789.65     85.71 o 
  -5   1  14     1895.42     1859.48    124.50 o 
  -4   1  14     1036.38      948.96     88.50 o 
  -3   1  14     4632.06     4563.35    196.50 o 
  -2   1  14      692.32      692.62     76.08 o 
  -1   1  14     2400.83     2364.90    138.29 o 
   0   1  14      206.97      163.85     29.53 o 
   1   1  14     3558.56     3258.63    118.14 o 
   2   1  14      726.29      712.23     77.70 o 
   3   1  14     5101.84     5219.91    212.71 o 
   4   1  14      806.97      763.17     80.87 o 
   5   1  14     2062.93     1910.65    124.28 o 
   6   1  14      866.11      745.38     79.75 o 
   7   1  14     1344.01     1336.48    108.01 o 
   8   1  14      606.14      561.86     73.86 o 
   9   1  14      427.39      506.99     71.67 o 
  10   1  14        3.50       -2.59     33.76 o 
 -10   2  14      794.90      876.47     97.26 o 
  -9   2  14     1007.31     1071.83    105.18 o 
  -8   2  14      739.92      875.96     94.38 o 
  -7   2  14      617.99      615.80     77.19 o 
  -6   2  14      447.56      547.74     72.68 o 
  -5   2  14      489.46      451.94     63.63 o 
  -4   2  14      566.42      676.15     77.53 o 
  -3   2  14     1006.59      856.45     84.57 o 
  -2   2  14      264.90      259.06     46.99 o 
  -1   2  14     1014.49     1050.69     91.36 o 
   0   2  14     2067.31     1980.53    125.34 o 
   1   2  14     1230.15     1224.21     71.36 o 
   2   2  14       59.25      150.19     44.77 o 
   3   2  14     1217.59     1252.40     99.58 o 
   4   2  14      545.96      720.48     79.04 o 
   5   2  14      638.26      657.80     73.29 o 
   6   2  14      371.72      400.53     61.47 o 
   7   2  14      605.66      600.44     72.69 o 
   8   2  14      825.25      976.12     93.67 o 
   9   2  14      958.96     1013.10     96.78 o 
  10   2  14      945.29      945.71     94.92 o 
 -10   3  14      319.61      475.25     74.00 o 
  -9   3  14      311.55      391.05     70.14 o 
  -8   3  14      507.72      523.65     77.37 o 
  -7   3  14       57.00       45.31     36.17 o 
  -6   3  14      808.41      686.35     81.28 o 
  -5   3  14      452.78      425.72     63.95 o 
  -4   3  14     1809.04     1512.11    113.74 o 
  -3   3  14       26.52       65.29     37.20 o 
  -2   3  14     1473.51     1203.86     97.07 o 
  -1   3  14     1240.03     1144.97     95.41 o 
   0   3  14       43.67       35.46     29.72 o 
   1   3  14     1510.10     1413.60    106.43 o 
   2   3  14     1595.89     1419.51     76.20 o 
   3   3  14       56.37       52.50     33.00 o 
   4   3  14     1695.11     1682.02    117.78 o 
   5   3  14      603.86      576.10     72.54 o 
   6   3  14      813.22      655.19     72.80 o 
   7   3  14       37.53       72.21     35.32 o 
   8   3  14      438.42      370.66     59.23 o 
   9   3  14      198.39      258.95     54.64 o 
  10   3  14      400.08      579.65     73.86 o 
 -10   4  14      174.16      140.23     47.22 o 
  -9   4  14      804.10      831.92     94.27 o 
  -8   4  14      224.50      260.38     58.67 o 
  -7   4  14      488.75      479.99     71.93 o 
  -6   4  14      118.20       62.77     36.06 o 
  -5   4  14      233.53      309.12     55.08 o 
  -4   4  14     1081.31      989.02     91.22 o 
  -3   4  14      657.34      704.80     76.95 o 
  -2   4  14      664.01      525.00     67.07 o 
  -1   4  14      817.45      746.41     77.68 o 
   0   4  14       42.43        5.01     24.23 o 
   1   4  14      801.63      691.81     73.81 o 
   2   4  14      735.60      543.28     65.50 o 
   3   4  14      590.21      474.97     64.33 o 
   4   4  14     1089.61     1121.17     96.42 o 
   5   4  14      260.93      263.25     49.34 o 
   6   4  14      101.92       75.44     36.02 o 
   7   4  14      683.94      601.78     73.32 o 
   8   4  14      173.07      130.99     38.31 o 
   9   4  14      762.74      821.93     85.77 o 
  10   4  14      238.67      341.22     60.22 o 
 -10   5  14     1191.17     1453.13    129.37 o 
  -9   5  14      378.47      440.02     71.63 o 
  -8   5  14     1508.19     1585.81    126.88 o 
  -7   5  14      262.60      360.38     66.61 o 
  -6   5  14      835.52      917.54     93.96 o 
  -5   5  14      129.73      105.31     40.49 o 
  -4   5  14      795.56      731.21     80.20 o 
  -3   5  14      307.96      345.76     56.68 o 
  -2   5  14      126.18      130.43     39.60 o 
  -1   5  14      975.89      934.35     87.23 o 
   0   5  14       27.00      -22.77     30.26 o 
   1   5  14      999.67      964.81     88.30 o 
   2   5  14       94.58      142.93     40.93 o 
   4   5  14      613.76      553.20     70.01 o 
   5   5  14       80.72       58.16     31.91 o 
   6   5  14      641.57      538.64     70.15 o 
   7   5  14      248.99      223.81     50.46 o 
   8   5  14     1472.21     1527.74    114.27 o 
   9   5  14      416.56      331.79     57.44 o 
  10   5  14     1232.75     1181.88    103.18 o 
  -9   6  14       30.04       42.59     32.33 o 
  -8   6  14      315.74      412.10     73.06 o 
  -7   6  14      392.62      378.36     67.36 o 
  -6   6  14      584.58      683.61     82.14 o 
  -5   6  14      482.65      526.61     71.38 o 
  -4   6  14      558.07      580.89     72.72 o 
  -3   6  14     1335.03     1482.33    113.91 o 
  -2   6  14     1154.30     1055.19     93.47 o 
  -1   6  14      166.70      194.87     46.71 o 
   0   6  14     1764.08     1653.03    114.70 o 
   1   6  14      139.27      200.03     44.13 o 
   2   6  14     1033.70     1079.18     91.36 o 
   3   6  14     1359.69     1317.96    101.97 o 
   6   6  14      573.06      550.28     69.15 o 
   7   6  14      334.07      318.45     54.51 o 
   8   6  14      383.72      366.10     60.58 o 
   9   6  14       79.96       78.62     35.34 o 
  -9   7  14      193.21      166.20     51.02 o 
  -8   7  14      294.49      259.70     59.66 o 
  -7   7  14      192.79      238.28     55.45 o 
  -6   7  14      594.89      747.86     88.72 o 
  -5   7  14      321.30      312.36     58.40 o 
  -4   7  14      154.51      157.90     48.59 o 
  -3   7  14     2108.93     2143.90    137.23 o 
  -2   7  14      282.32      362.98     59.15 o 
  -1   7  14     2568.11     2427.28    139.77 o 
   0   7  14      394.60      281.50     51.09 o 
   1   7  14     2389.69     2459.67    139.17 o 
   2   7  14      355.65      340.00     52.99 o 
   3   7  14     2220.78     2208.60    132.65 o 
   8   7  14      240.71      245.16     49.14 o 
   9   7  14      133.03      143.52     42.61 o 
  -8   8  14       97.47       64.57     41.29 o 
  -7   8  14     1808.21     1968.46    144.24 o 
  -6   8  14     1105.27     1148.75    109.06 o 
  -5   8  14      153.38      229.21     54.12 o 
  -4   8  14     2273.08     2546.87    153.74 o 
  -3   8  14      309.94      307.27     56.32 o 
  -2   8  14     1311.04     1409.67    110.20 o 
  -1   8  14      103.10      141.28     39.21 o 
   0   8  14     2058.92     2140.66    129.38 o 
   1   8  14       44.42       79.23     30.96 o 
   2   8  14     1775.23     1683.57    114.72 o 
   3   8  14      244.50      260.14     48.58 o 
  -8   9  14      318.75      356.42     67.31 o 
  -7   9  14      829.76      928.99    101.46 o 
  -6   9  14      231.97      303.76     59.55 o 
  -5   9  14     2101.83     2238.79    147.79 o 
  -4   9  14      389.43      556.47     74.65 o 
  -3   9  14      865.08      850.54     88.79 o 
  -2   9  14      345.52      370.69     61.17 o 
  -1   9  14     1681.04     1732.16    119.38 o 
   0   9  14      587.97      522.34     64.76 o 
   1   9  14     1372.28     1597.10    110.67 o 
   2   9  14      430.43      334.88     51.61 o 
   3   9  14      854.83      837.02     81.59 o 
  -7  10  14       14.69       54.41     44.00 o 
  -6  10  14      122.83      140.95     46.44 o 
  -5  10  14      221.53      240.46     55.83 o 
  -4  10  14      906.16     1123.07    103.76 o 
  -3  10  14      436.77      546.39     73.30 o 
  -2  10  14      446.10      424.66     63.41 o 
  -1  10  14      647.97      702.38     75.80 o 
   0  10  14     1351.00     1448.38    108.69 o 
   1  10  14      665.03      732.97     76.93 o 
   2  10  14      573.17      597.68     68.20 o 
   3  10  14      434.37      520.40     64.72 o 
  -6  11  14      720.34      922.17    102.11 o 
  -5  11  14      506.57      621.71     79.34 o 
  -4  11  14      482.21      541.12     74.86 o 
  -3  11  14      453.25      567.91     75.13 o 
  -2  11  14      144.95      147.35     42.77 o 
  -1  11  14     1282.72     1398.91    109.86 o 
   0  11  14        7.30        4.37     25.10 o 
   1  11  14     1160.56     1155.81     95.76 o 
   2  11  14       95.82      117.51     37.86 o 
   3  11  14      442.98      455.76     60.90 o 
  -5  12  14       28.35       58.36     33.74 o 
  -4  12  14      176.36      240.25     53.98 o 
  -3  12  14       80.11       97.46     40.75 o 
  -2  12  14      330.67      413.95     65.72 o 
  -1  12  14      128.50      113.88     41.11 o 
   0  12  14      269.43      312.82     54.76 o 
   1  12  14      135.96      111.74     37.63 o 
   2  12  14      299.43      344.31     53.54 o 
  -2  13  14      222.91      233.79     52.89 o 
  -1  13  14      131.64      157.08     43.04 o 
   0  13  14       24.05      133.80     42.24 o 
   1  13  14      143.22      163.66     42.21 o 
   1   0  15      285.16      230.06     53.20 o 
   2   0  15      801.75      796.84     84.38 o 
   3   0  15      364.75      421.78     64.71 o 
   4   0  15      341.88      221.32     46.53 o 
   5   0  15      182.23      210.80     52.58 o 
   6   0  15      282.89      246.99     53.95 o 
   7   0  15        4.74       34.54     38.88 o 
   8   0  15      331.22      395.69     64.06 o 
   9   0  15      109.79       63.44     34.30 o 
  10   0  15      508.27      594.89     80.83 o 
 -10   1  15      728.37     1000.87    105.21 o 
  -9   1  15      252.33      316.34     62.07 o 
  -8   1  15      489.37      479.86     74.57 o 
  -7   1  15      492.01      523.70     73.51 o 
  -6   1  15      614.11      564.85     74.03 o 
  -5   1  15     1996.17     1825.86    128.13 o 
  -4   1  15      774.33      783.27     84.74 o 
  -3   1  15     1235.70     1132.69    100.14 o 
  -2   1  15      704.49      726.43     79.90 o 
  -1   1  15      303.31      253.71     52.42 o 
   0   1  15       10.76       14.62     29.61 o 
   1   1  15      256.13      234.49     37.39 o 
   2   1  15      663.09      807.52     86.98 o 
   3   1  15      980.56     1034.62     97.59 o 
   4   1  15      717.39      727.30     80.07 o 
   5   1  15     1672.98     1529.36    116.75 o 
   6   1  15      529.82      608.28     75.38 o 
   7   1  15      316.25      363.73     64.61 o 
   8   1  15      521.38      521.89     71.45 o 
   9   1  15      332.67      343.76     60.49 o 
  10   1  15      737.84      852.93     93.50 o 
 -10   2  15      595.47      701.68     89.95 o 
  -9   2  15      285.71      362.19     66.12 o 
  -8   2  15      463.74      644.08     85.86 o 
  -7   2  15      854.99      742.93     86.83 o 
  -6   2  15      760.48      905.98     94.31 o 
  -5   2  15     1245.10     1180.75    103.97 o 
  -4   2  15     1519.23     1466.51    114.50 o 
  -3   2  15      487.01      476.50     67.33 o 
  -2   2  15      429.96      296.56     56.24 o 
  -1   2  15     2298.17     2133.54    135.61 o 
   0   2  15      423.29      440.02     64.98 o 
   1   2  15     2133.99     2028.85     94.71 o 
   2   2  15      274.14      230.60     49.10 o 
   3   2  15      645.31      713.63     80.87 o 
   4   2  15     1570.71     1532.62    116.71 o 
   5   2  15     1125.69     1070.38     95.74 o 
   6   2  15      750.23      681.44     81.58 o 
   7   2  15      871.32      874.03     91.86 o 
   8   2  15      611.69      541.24     73.46 o 
   9   2  15      305.30      285.53     56.68 o 
  10   2  15      443.55      421.07     67.01 o 
  -9   3  15      174.54      167.59     49.59 o 
  -8   3  15      391.73      347.51     63.92 o 
  -7   3  15      661.77      714.87     87.97 o 
  -6   3  15     1510.55     1726.55    128.03 o 
  -5   3  15      361.76      399.43     62.62 o 
  -4   3  15     1009.25     1080.22     98.16 o 
  -3   3  15      339.17      383.21     65.23 o 
  -2   3  15     1136.41      930.59     89.65 o 
  -1   3  15     1665.06     1586.11    116.47 o 
   0   3  15      358.42      327.11     58.99 o 
   1   3  15     1624.93     1713.98    121.46 o 
   2   3  15     1185.32     1163.31     72.25 o 
   3   3  15      392.41      426.70     63.60 o 
   4   3  15     1103.47     1092.36     97.41 o 
   5   3  15      500.07      478.53     68.51 o 
   6   3  15     1744.68     1754.61    125.46 o 
   7   3  15      561.66      497.59     70.61 o 
   8   3  15      300.03      266.64     53.11 o 
   9   3  15      170.18      170.30     46.58 o 
  -9   4  15      795.01      911.71    103.41 o 
  -8   4  15       80.17       51.18     36.51 o 
  -7   4  15      958.11     1044.19    104.15 o 
  -6   4  15      232.21      196.03     52.48 o 
  -5   4  15     1588.91     1906.65    134.84 o 
  -4   4  15     1290.46     1277.10    106.61 o 
  -3   4  15      965.97      991.91     92.60 o 
  -2   4  15     1695.80     1562.46    117.40 o 
  -1   4  15     3608.10     3593.51    178.21 o 
   0   4  15     3189.13     2865.02    158.59 o 
   1   4  15     2908.02     2850.61    157.28 o 
   2   4  15     1837.67     1837.79    127.08 o 
   3   4  15      794.15      870.63     90.21 o 
   4   4  15     1261.47     1174.13    103.63 o 
   5   4  15     1582.24     1649.61    121.27 o 
   6   4  15      207.01      198.84     48.80 o 
   7   4  15      925.79      944.67     93.30 o 
   8   4  15      112.34       96.21     39.62 o 
   9   4  15     1062.58     1121.56    104.57 o 
  -9   5  15       99.58      119.04     47.27 o 
  -8   5  15      659.95      716.85     88.81 o 
  -7   5  15     1466.51     1472.68    124.22 o 
  -6   5  15     1485.14     1510.96    123.55 o 
  -5   5  15      531.72      458.15     70.72 o 
  -4   5  15     1594.13     1663.54    124.69 o 
  -3   5  15     1129.57     1149.82    101.63 o 
  -2   5  15     2058.57     2053.53    134.36 o 
  -1   5  15      688.62      558.86     70.69 o 
   0   5  15     1324.28     1179.58    100.76 o 
   1   5  15     1019.56     1072.99     94.58 o 
   2   5  15     2439.01     2347.06    144.46 o 
   5   5  15      672.27      527.01     72.05 o 
   6   5  15     1322.65     1462.79    117.63 o 
   7   5  15     1448.19     1404.87    113.26 o 
   8   5  15      594.57      620.76     79.24 o 
   9   5  15      130.02      130.28     41.01 o 
  -8   6  15       22.98       22.39     36.73 o 
  -7   6  15      837.29     1008.50    103.54 o 
  -6   6  15       75.81      106.78     45.00 o 
  -5   6  15      446.70      592.52     80.25 o 
  -4   6  15      218.41      243.11     53.05 o 
  -3   6  15     2607.51     2643.42    154.51 o 
  -2   6  15       89.54       92.71     39.31 o 
  -1   6  15      928.99      950.60     89.22 o 
   0   6  15     1816.14     2020.71    132.43 o 
   1   6  15     1074.31      994.37     91.27 o 
   2   6  15      170.85      158.82     43.13 o 
   6   6  15      162.16      129.70     44.40 o 
   7   6  15      680.52      597.92     75.93 o 
   8   6  15        7.11       15.34     29.60 o 
  -8   7  15      438.32      592.26     86.42 o 
  -7   7  15      244.58      445.04     75.54 o 
  -6   7  15      199.13      205.74     52.82 o 
  -5   7  15      448.31      424.32     67.22 o 
  -4   7  15     1474.02     1439.12    116.86 o 
  -3   7  15      198.30      323.94     58.07 o 
  -2   7  15     1063.32     1098.49     99.67 o 
  -1   7  15      474.55      445.62     65.36 o 
   0   7  15     2617.88     2516.94    147.95 o 
   1   7  15      511.44      577.19     70.71 o 
   2   7  15     1037.83     1095.83     96.78 o 
   3   7  15       97.79       83.28     37.21 o 
  -7   8  15      532.42      615.39     86.38 o 
  -6   8  15      602.85      651.63     83.49 o 
  -5   8  15       13.42       23.55     30.17 o 
  -4   8  15      281.45      457.95     69.90 o 
  -3   8  15      304.51      305.33     56.02 o 
  -2   8  15       56.08       94.31     36.63 o 
  -1   8  15       13.48       27.98     35.36 o 
   0   8  15      116.60       75.65     33.57 o 
   1   8  15       14.01       24.07     28.64 o 
   2   8  15       82.85       52.96     33.10 o 
   3   8  15      421.30      426.42     63.24 o 
  -7   9  15      514.12      729.86     92.78 o 
  -6   9  15      128.51      225.66     58.61 o 
  -5   9  15      457.02      604.70     80.13 o 
  -4   9  15       67.42       90.77     44.00 o 
  -3   9  15      349.76      377.38     62.98 o 
  -2   9  15       86.00      157.40     42.30 o 
  -1   9  15      428.30      401.08     62.31 o 
   0   9  15      267.87      266.62     51.26 o 
   1   9  15      394.77      382.56     61.19 o 
   2   9  15       79.91       84.52     36.80 o 
   3   9  15      285.99      233.28     47.29 o 
  -6  10  15      166.12      190.44     53.44 o 
  -5  10  15      500.15      506.86     77.49 o 
  -4  10  15      183.61      294.55     59.47 o 
  -3  10  15      406.22      474.02     67.39 o 
  -2  10  15      163.40      204.98     50.76 o 
  -1  10  15      295.77      348.01     59.46 o 
   0  10  15      792.00      789.46     83.23 o 
   1  10  15      256.38      281.13     53.22 o 
   2  10  15      202.40      230.03     49.20 o 
   3  10  15      454.58      462.36     63.69 o 
  -5  11  15       51.58      112.48     46.81 o 
  -4  11  15      465.52      477.83     72.40 o 
  -3  11  15      285.45      349.51     61.55 o 
  -2  11  15      795.01      852.63     88.61 o 
  -1  11  15      360.86      356.14     61.71 o 
   0  11  15      516.79      540.67     70.08 o 
   1  11  15      334.70      260.44     51.93 o 
   2  11  15      652.34      747.50     78.97 o 
   3  11  15      310.37      334.06     54.68 o 
  -3  12  15      283.61      258.06     58.32 o 
  -2  12  15       97.71       98.72     39.86 o 
  -1  12  15      504.22      538.87     70.39 o 
   0  12  15        3.94       -1.26     31.67 o 
   1  12  15      560.23      610.88     72.67 o 
   2  12  15      154.92      184.51     43.40 o 
   0   0  16     2240.90     2070.14    141.61 o 
   1   0  16     1346.52     1255.65    109.98 o 
   2   0  16       24.17      -23.16     37.20 o 
   3   0  16     1845.15     1794.81    129.55 o 
   4   0  16       25.53       23.09     36.19 o 
   5   0  16     2624.55     2443.84    154.88 o 
   6   0  16        8.07       49.27     33.57 o 
   7   0  16     1917.49     1835.47    135.25 o 
   8   0  16      383.07      568.75     78.74 o 
   9   0  16      171.64      210.38     56.55 o 
  -9   1  16      787.41      863.58     97.29 o 
  -8   1  16      157.94      259.05     58.34 o 
  -7   1  16     1127.14     1265.68    112.60 o 
  -6   1  16     1035.67     1080.19    103.55 o 
  -5   1  16       72.57       14.35     34.74 o 
  -4   1  16     1493.36     1561.25    121.97 o 
  -3   1  16      229.65      242.57     54.42 o 
  -2   1  16     3135.10     3013.38    170.25 o 
  -1   1  16       10.89      -43.43     43.43 o 
   0   1  16     1034.92     1040.13    101.37 o 
   1   1  16       31.52       42.97     38.35 o 
   2   1  16     2870.45     2859.58    166.96 o 
   3   1  16      278.17      305.00     59.41 o 
   4   1  16     1064.98     1033.36    101.29 o 
   5   1  16       30.73       52.40     40.22 o 
   6   1  16      972.76     1082.06    104.30 o 
   7   1  16     1035.08      979.92    100.32 o 
   8   1  16      203.62      289.60     62.83 o 
   9   1  16      719.28      711.15     86.66 o 
  -9   2  16      519.79      560.18     81.76 o 
  -8   2  16       37.16       46.67     34.92 o 
  -7   2  16      729.27      796.98     93.38 o 
  -6   2  16      561.80      543.75     76.59 o 
  -5   2  16     1002.51      870.52     91.94 o 
  -4   2  16     1076.65     1121.04    104.90 o 
  -3   2  16     1643.96     1564.33    121.77 o 
  -2   2  16      922.76     1035.69     97.14 o 
  -1   2  16     1403.43     1258.78    108.87 o 
   0   2  16      139.95      117.09     42.76 o 
   1   2  16     1497.63     1528.22    119.12 o 
   2   2  16      907.39      854.30     92.31 o 
   3   2  16     1748.84     1813.41    132.31 o 
   4   2  16     1091.49      949.29     96.92 o 
   5   2  16      890.87     1052.98    100.46 o 
   6   2  16      590.47      545.17     77.09 o 
   7   2  16      594.03      581.35     78.93 o 
   8   2  16      104.23      101.01     38.07 o 
   9   2  16      429.58      477.85     70.74 o 
  -9   3  16      790.96      987.11    107.71 o 
  -8   3  16      535.25      630.29     84.07 o 
  -7   3  16      479.65      727.75     91.97 o 
  -6   3  16     1441.97     1628.23    130.66 o 
  -5   3  16      377.28      367.70     63.27 o 
  -4   3  16      242.42      357.79     66.68 o 
  -3   3  16      657.96      629.77     77.90 o 
  -2   3  16      860.95      778.93     87.19 o 
  -1   3  16       27.36       67.65     34.38 o 
   0   3  16       44.78       15.47     26.14 o 
   1   3  16       33.26      -10.71     35.53 o 
   3   3  16      739.57      671.82     83.52 o 
   4   3  16      361.06      349.84     60.85 o 
   5   3  16      328.08      332.04     61.59 o 
   6   3  16     1542.24     1448.34    117.26 o 
   7   3  16      604.61      585.78     77.69 o 
   8   3  16      542.73      685.04     86.34 o 
   9   3  16      756.90      937.61    105.86 o 
  -8   4  16      803.15      830.23     95.87 o 
  -7   4  16      483.02      473.27     73.86 o 
  -6   4  16      624.55      646.32     85.74 o 
  -5   4  16      147.75      139.03     44.93 o 
  -4   4  16       33.68      104.02     43.83 o 
  -3   4  16      149.94      132.04     41.33 o 
  -2   4  16      248.84      307.14     60.16 o 
  -1   4  16      749.06      696.60     81.78 o 
   0   4  16      233.71      165.21     42.54 o 
   1   4  16      695.69      843.76     91.23 o 
   2   4  16      189.72      169.02     42.92 o 
   4   4  16        1.44        1.49     30.62 o 
   5   4  16      126.51      129.30     43.82 o 
   6   4  16      645.75      591.11     78.14 o 
   7   4  16      517.34      541.13     75.62 o 
   8   4  16      620.94      489.69     72.34 o 
  -8   5  16       73.64       36.36     40.81 o 
  -7   5  16       11.05        4.39     26.80 o 
  -6   5  16      140.63      116.18     40.99 o 
  -5   5  16     1190.66     1372.73    119.50 o 
  -4   5  16        7.71      -22.24     29.39 o 
  -3   5  16      832.86      812.55     89.71 o 
  -2   5  16      214.19      179.52     48.42 o 
  -1   5  16      926.86      916.45     91.79 o 
   0   5  16       71.46       40.31     30.29 o 
   1   5  16      961.80      876.98     90.88 o 
   2   5  16      159.84      111.66     41.82 o 
   5   5  16     1280.84     1309.78    115.05 o 
   6   5  16      108.27       57.29     37.34 o 
   7   5  16       11.09        0.10     28.35 o 
   8   5  16       90.86      110.07     40.43 o 
  -8   6  16     1179.23     1292.47    123.13 o 
  -7   6  16       25.02       89.87     50.42 o 
  -6   6  16      194.28      262.93     60.93 o 
  -5   6  16      185.89      190.54     51.28 o 
  -4   6  16      169.58      138.34     46.32 o 
  -3   6  16      265.16      242.21     53.34 o 
  -2   6  16       30.03       71.07     39.86 o 
  -1   6  16     1319.59     1365.15    111.03 o 
   0   6  16      227.53      201.86     46.74 o 
   1   6  16     1208.89     1258.09    109.41 o 
   2   6  16       11.12        4.01     30.66 o 
   7   6  16       74.12      -18.70     31.04 o 
   8   6  16     1200.09     1318.90    115.14 o 
  -7   7  16      129.60      137.27     49.84 o 
  -6   7  16     1360.73     1445.96    125.59 o 
  -5   7  16      579.08      553.91     76.08 o 
  -4   7  16     1664.90     2326.58    161.84 o 
  -3   7  16       16.12       21.23     32.30 o 
  -2   7  16     1128.16     1136.09    103.80 o 
  -1   7  16      120.59      206.02     52.27 o 
   0   7  16       39.94      -19.11     36.59 o 
   1   7  16      167.62      100.26     38.88 o 
   2   7  16      800.98      774.30     85.19 o 
  -6   8  16       15.36       76.80     44.36 o 
  -5   8  16     1702.41     1756.96    137.13 o 
  -4   8  16      354.64      511.92     75.22 o 
  -3   8  16      730.97      884.46     93.27 o 
  -2   8  16      201.90      213.97     52.55 o 
  -1   8  16     3247.57     3248.95    176.33 o 
   0   8  16        1.52       -6.99     32.40 o 
   1   8  16     3102.49     2954.52    165.82 o 
   2   8  16      194.59      255.64     54.83 o 
   3   8  16      753.94      676.49     80.21 o 
  -5   9  16      632.71      640.12     86.49 o 
  -4   9  16     1104.53     1208.82    111.88 o 
  -3   9  16      499.82      589.77     77.96 o 
  -2   9  16     2037.01     2360.95    151.91 o 
  -1   9  16      222.58      205.72     46.24 o 
   0   9  16      348.93      345.42     61.72 o 
   1   9  16      170.56       97.17     33.80 o 
   2   9  16     2047.59     1985.89    135.41 o 
   3   9  16      409.46      353.90     59.11 o 
  -4  10  16        3.81       47.72     41.65 o 
  -3  10  16      826.52      817.64     92.36 o 
  -2  10  16      330.98      379.77     64.60 o 
  -1  10  16       97.04       94.88     41.12 o 
   0  10  16      329.73      417.71     65.55 o 
   1  10  16       47.58       63.17     34.21 o 
   2  10  16      389.31      512.23     70.64 o 
   3  10  16      948.32      947.97     91.58 o 
  -3  11  16      136.18      216.39     53.21 o 
  -2  11  16     1255.73     1288.76    112.64 o 
  -1  11  16       97.21      156.76     45.43 o 
   0  11  16     2730.82     2737.84    162.24 o 
   1  11  16      108.86       91.57     36.11 o 
   2  11  16     1333.58     1416.62    113.29 o 
   1   0  17      386.15      397.71     70.89 o 
   2   0  17        3.05       -3.64     39.61 o 
   3   0  17      182.46      186.73     57.30 o 
   4   0  17       94.41      120.48     49.92 o 
   5   0  17      506.42      516.01     75.65 o 
   6   0  17      193.85      195.46     51.92 o 
   7   0  17      222.70      198.85     55.68 o 
   8   0  17      281.42      304.79     63.29 o 
  -8   1  17      705.79      742.59     93.12 o 
  -7   1  17       85.13       56.60     40.28 o 
  -6   1  17     1043.18     1151.02    111.33 o 
  -5   1  17      463.84      463.80     73.08 o 
  -4   1  17      129.39      114.10     44.38 o 
  -3   1  17      190.24      150.32     43.05 o 
  -2   1  17       73.79      102.19     38.09 o 
  -1   1  17      699.04      635.84     83.30 o 
   0   1  17        7.90       32.01     34.96 o 
   1   1  17      766.11      893.95    100.75 o 
   2   1  17       79.97      103.82     40.05 o 
   3   1  17      307.38      256.04     56.71 o 
   4   1  17      119.74      155.39     53.69 o 
   5   1  17      597.33      571.68     77.83 o 
   6   1  17     1266.40     1354.63    120.20 o 
   7   1  17      137.90      152.32     45.72 o 
   8   1  17      792.94      657.37     86.17 o 
  -8   2  17      496.34      458.50     74.25 o 
  -7   2  17       55.24      182.35     51.37 o 
  -6   2  17      622.29      699.30     86.89 o 
  -5   2  17      121.89       82.76     46.00 o 
  -4   2  17     1122.54     1263.32    113.60 o 
  -3   2  17      298.76      298.24     62.72 o 
  -2   2  17      898.76      835.25     92.69 o 
  -1   2  17      201.75      183.85     50.93 o 
   0   2  17      130.25      131.34     41.52 o 
   1   2  17      143.35      158.32     46.35 o 
   2   2  17      813.54      909.24    100.71 o 
   3   2  17      444.33      511.75     76.39 o 
   4   2  17     1140.42     1205.52    112.95 o 
   5   2  17       40.87       77.33     48.65 o 
   6   2  17      586.81      589.47     80.15 o 
   7   2  17        9.43      -26.72     32.20 o 
   8   2  17      584.89      589.82     81.63 o 
  -8   3  17      346.87      376.66     70.90 o 
  -7   3  17      597.30      630.50     84.92 o 
  -6   3  17      605.96      614.87     84.43 o 
  -5   3  17      300.48      377.58     65.71 o 
  -4   3  17      588.22      721.02     87.63 o 
  -3   3  17      803.19      805.42     90.87 o 
  -2   3  17     1321.55     1178.73    108.00 o 
  -1   3  17      976.00     1096.39    106.66 o 
   0   3  17      727.69      689.95     85.27 o 
   1   3  17      939.96     1019.11    103.78 o 
   3   3  17      715.35      686.50     90.06 o 
   4   3  17      424.31      484.16     73.13 o 
   5   3  17      207.93      171.16     56.27 o 
   6   3  17      665.24      665.17     86.16 o 
   7   3  17      662.74      701.92     87.58 o 
   8   3  17      425.29      401.35     71.65 o 
  -7   4  17      677.14      702.66     92.86 o 
  -6   4  17      434.30      450.03     73.19 o 
  -5   4  17     1411.46     1422.70    123.78 o 
  -4   4  17      965.33     1032.96    105.44 o 
  -3   4  17     1059.48     1170.23    109.25 o 
  -2   4  17     1742.55     1714.15    131.36 o 
  -1   4  17      505.79      585.32     81.62 o 
   0   4  17     2776.43     2550.25    161.56 o 
   1   4  17      497.74      455.88     70.78 o 
   4   4  17     1135.21     1034.19    105.90 o 
   5   4  17     1475.26     1451.34    122.34 o 
   6   4  17      434.47      416.52     68.73 o 
   7   4  17      488.58      510.22     77.14 o 
  -7   5  17     1076.02     1342.19    124.84 o 
  -6   5  17      119.62      170.04     51.87 o 
  -5   5  17     1739.54     1777.93    138.31 o 
  -4   5  17      361.75      428.84     71.97 o 
  -3   5  17     1955.40     2076.83    146.71 o 
  -2   5  17     1497.44     1399.81    119.88 o 
  -1   5  17      327.86      244.93     55.35 o 
   0   5  17      624.65      670.03     84.07 o 
   1   5  17      340.30      343.09     63.03 o 
   2   5  17     1369.14     1192.97    112.19 o 
   6   5  17       58.91       65.98     38.54 o 
   7   5  17     1308.41     1201.17    113.50 o 
  -6   6  17      597.37      554.01     81.96 o 
  -5   6  17      784.55      914.28    100.36 o 
  -4   6  17      339.07      389.76     66.65 o 
  -3   6  17      373.97      382.93     67.93 o 
  -2   6  17      934.69      924.69     95.54 o 
  -1   6  17       84.05       67.96     32.36 o 
   0   6  17      503.62      489.14     71.49 o 
   1   6  17       11.04      -33.58     33.58 o 
   2   6  17      829.77      936.84     98.68 o 
  -6   7  17      164.46      212.37     58.17 o 
  -5   7  17      305.44      281.08     62.15 o 
  -4   7  17     1187.57     1361.16    121.26 o 
  -3   7  17      382.31      382.49     66.82 o 
  -2   7  17      399.77      459.23     73.17 o 
  -1   7  17       91.87       74.03     39.19 o 
   0   7  17       32.20      -43.09     43.09 o 
   1   7  17      180.22      185.58     49.74 o 
   2   7  17      552.29      580.90     79.98 o 
  -5   8  17      107.47       99.55     47.49 o 
  -4   8  17      246.62      336.97     67.10 o 
  -3   8  17      115.87      133.34     48.07 o 
  -2   8  17      376.82      340.91     65.44 o 
  -1   8  17     1293.52     1292.74    114.28 o 
   0   8  17       71.11      -11.33     37.11 o 
   1   8  17     1215.57     1229.32    111.68 o 
   2   8  17      291.41      197.06     53.08 o 
  -4   9  17      317.49      278.75     58.41 o 
  -3   9  17      118.33      105.59     43.87 o 
  -2   9  17       83.19      126.67     48.43 o 
  -1   9  17      545.03      493.97     73.15 o 
   0   9  17       38.77      120.18     41.06 o 
   1   9  17      576.23      512.36     74.00 o 
   2   9  17       76.11       76.99     38.34 o 
  -2  10  17        7.02      -32.98     32.98 o 
  -1  10  17      395.00      490.11     71.98 o 
   0  10  17      551.50      474.42     73.51 o 
   1  10  17      319.22      342.75     63.22 o 
   2  10  17        0.61       26.49     32.78 o 
   1   0  18       60.67       57.69     35.97 o 
   2   0  18     2001.91     1992.31    151.23 o 
   3   0  18       62.08       90.00     51.39 o 
   4   0  18     2538.12     2481.67    166.26 o 
   5   0  18       55.22       37.61     40.64 o 
   6   0  18      387.70      366.48     71.16 o 
   7   0  18      124.90       18.47     35.33 o 
  -7   1  18     1722.68     1853.51    147.53 o 
  -6   1  18       40.58       49.89     35.34 o 
  -5   1  18     1630.73     1639.70    136.15 o 
  -4   1  18      196.66      194.16     52.85 o 
  -3   1  18     2105.52     2033.58    149.76 o 
  -2   1  18      474.04      513.54     76.38 o 
  -1   1  18     1277.72     1255.12    118.30 o 
   0   1  18        0.06       12.69     40.83 o 
   2   1  18      449.18      430.27     77.20 o 
   3   1  18     2204.18     2267.96    159.47 o 
   4   1  18      164.53      157.79     51.70 o 
   5   1  18     1546.28     1508.38    133.47 o 
   6   1  18       44.87       57.75     40.56 o 
   7   1  18     1762.92     1802.66    144.04 o 
  -7   2  18     1802.69     1816.16    145.93 o 
  -6   2  18       76.05       27.69     35.95 o 
  -5   2  18       33.75      -18.08     32.27 o 
  -4   2  18      645.27      638.01     87.45 o 
  -3   2  18      234.46      228.75     55.09 o 
  -2   2  18      759.59      944.54    103.43 o 
  -1   2  18      372.95      312.11     63.52 o 
   0   2  18      293.13      294.84     64.30 o 
   3   2  18      241.27      314.57     67.34 o 
   4   2  18      571.86      587.45     84.38 o 
   5   2  18       81.50      130.87     53.79 o 
   6   2  18      107.32       61.62     40.00 o 
   7   2  18     1648.87     1946.55    149.68 o 
  -6   3  18      143.82      135.23     44.94 o 
  -5   3  18       32.89      116.02     46.52 o 
  -4   3  18      772.82      682.70     86.82 o 
  -3   3  18      106.49      116.70     41.38 o 
  -2   3  18      346.16      344.40     67.42 o 
  -1   3  18      639.31      586.97     81.75 o 
   0   3  18        6.49      -10.56     37.34 o 
   1   3  18      707.28      570.25     83.62 o 
   4   3  18      840.40      783.72    100.11 o 
   5   3  18        2.21       36.88     37.13 o 
   6   3  18       64.41       79.89     47.01 o 
  -6   4  18      401.72      218.62     60.20 o 
  -5   4  18      125.19      205.75     60.12 o 
  -4   4  18      448.22      404.85     72.26 o 
  -3   4  18      545.11      541.53     78.33 o 
  -2   4  18       82.45       62.80     39.48 o 
  -1   4  18       23.53       35.42     43.20 o 
   0   4  18      102.06       55.55     36.61 o 
   1   4  18       36.92       14.14     39.53 o 
   5   4  18       67.76       15.26     38.95 o 
   6   4  18      404.19      367.94     70.85 o 
  -6   5  18      508.63      507.56     79.34 o 
  -5   5  18      105.40       61.41     39.27 o 
  -4   5  18       41.68       90.88     39.40 o 
  -3   5  18       40.73       41.66     43.16 o 
  -2   5  18      188.52      150.79     46.82 o 
  -1   5  18       25.85       28.80     36.38 o 
   0   5  18       39.52       97.04     43.35 o 
   1   5  18       48.00       -4.86     40.66 o 
   6   5  18      459.44      432.80     71.91 o 
  -5   6  18      555.93      577.75     85.32 o 
  -4   6  18      255.68      280.96     63.32 o 
  -3   6  18      228.02      354.07     64.51 o 
  -2   6  18        1.66       23.70     30.05 o 
  -1   6  18      751.60      799.76     96.37 o 
   0   6  18      114.13       56.23     35.27 o 
   1   6  18      739.54      744.52     93.34 o 
   2   6  18       44.30       47.49     40.53 o 
  -4   7  18       57.92       41.41     39.74 o 
  -3   7  18      540.20      361.47     65.15 o 
  -2   7  18       57.72       26.68     29.12 o 
  -1   7  18     2075.97     2104.76    151.81 o 
   0   7  18      421.15      545.40     79.46 o 
   1   7  18     2313.77     2345.82    160.19 o 
   2   7  18       77.78       43.61     33.04 o 
  -3   8  18       78.86      190.01     53.66 o 
  -2   8  18      734.23      723.74     90.15 o 
  -1   8  18       82.98       95.91     37.43 o 
   0   8  18      804.28      960.28    101.87 o 
   1   8  18       76.05       60.44     30.14 o 
   2   8  18      832.43      770.09     91.34 o 
  -1   9  18      493.49      367.83     66.76 o 
   0   9  18      377.15      324.72     63.07 o 
   1   9  18      617.60      647.51     83.10 o 
   1   0  19      262.52      261.56     60.39 o 
   2   0  19       15.13      -27.78     41.75 o 
   3   0  19      247.02      298.89     69.24 o 
   4   0  19      252.80      196.30     57.32 o 
   5   0  19      229.29      251.88     64.22 o 
  -5   1  19      364.90      315.69     66.53 o 
  -4   1  19      237.04      225.16     61.44 o 
  -3   1  19      417.29      487.60     78.86 o 
  -2   1  19       63.44      114.94     50.88 o 
  -1   1  19      116.59       10.24     44.82 o 
   2   1  19       92.66       27.70     32.98 o 
   3   1  19      318.48      324.15     68.01 o 
   4   1  19      138.00       47.29     32.28 o 
   5   1  19      291.22      324.36     68.42 o 
  -5   2  19      124.17      151.39     58.56 o 
  -4   2  19      187.32       75.95     45.05 o 
  -3   2  19      232.19      263.05     63.45 o 
  -2   2  19      251.92      358.73     72.30 o 
  -1   2  19      818.74      806.47     99.76 o 
   0   2  19        8.83      -37.12     37.12 o 
   3   2  19      193.27      131.10     44.21 o 
   4   2  19      308.06      398.12     74.95 o 
   5   2  19      207.46      266.81     64.44 o 
  -5   3  19      397.01      460.76     80.82 o 
  -4   3  19      474.73      518.05     85.48 o 
  -3   3  19      956.63     1161.78    118.97 o 
  -2   3  19      382.45      282.01     58.50 o 
  -1   3  19     1428.90     1331.51    126.70 o 
   0   3  19      451.74      382.96     68.04 o 
   4   3  19      451.48      467.31     76.55 o 
   5   3  19      493.94      644.16     91.83 o 
  -5   4  19      510.68      484.21     78.81 o 
  -4   4  19     1452.94     1292.46    123.68 o 
  -3   4  19      723.91      833.46    102.59 o 
  -2   4  19      946.16      822.81    100.90 o 
  -1   4  19      288.87      245.49     63.20 o 
   0   4  19      535.13      582.78     84.52 o 
   1   4  19      192.23      132.36     47.71 o 
   5   4  19      647.45      623.21     87.03 o 
  -4   5  19      107.33      145.92     54.76 o 
  -3   5  19      723.38      836.79    100.51 o 
  -2   5  19     1062.05     1060.24    112.07 o 
  -1   5  19      690.08      551.19     81.72 o 
   0   5  19     1220.97     1289.53    121.98 o 
   1   5  19      701.36      785.69     97.43 o 
  -3   6  19      598.33      574.48     83.68 o 
  -2   6  19      782.20      856.81    104.41 o 
  -1   6  19      626.43      601.04     87.61 o 
   0   6  19      157.80      165.42     48.82 o 
   1   6  19      477.18      501.87     81.07 o 
  -1   7  19      325.03      354.91     72.37 o 
   0   7  19      555.89      679.66     91.07 o 
   1   7  19      167.27      195.21     52.11 o 
   2   0  20       16.39       24.73     47.06 o 
   3   0  20      867.95      840.39    104.18 o 
   4   0  20      666.64      645.43     98.78 o 
  -3   1  20       74.00      -26.53     42.12 o 
  -2   1  20     1746.05     1758.45    154.21 o 
  -1   1  20      256.56      286.03     71.21 o 
   3   1  20       54.34       86.96     45.65 o 
  -3   2  20     1228.33     1309.25    128.73 o 
  -2   2  20      129.58      132.14     54.60 o 
  -1   2  20      960.36     1049.23    118.33 o 
  -3   3  20      199.92      147.22     52.38 o 
  -2   3  20       39.52       14.84     33.86 o 
  -1   3  20       74.69      152.22     51.24 o 
   0   3  20      428.01      422.55     76.19 o 
  -2   4  20       31.16       47.29     40.28 o 
  -1   4  20      312.52      288.65     62.43 o 
   0   4  20      552.90      691.79     98.79 o 
   0   5  20        1.70      -25.99     45.61 o 
                                                 
